# Supplementary material for: Comparative metabolic profiling of different pakchoi cultivars reveals nutritional diversity via widely targeted metabolomics
Source: Food Chem X. 2024 Apr 10;22:101379. doi: 10.1016/j.fochx.2024.101379 (PMC11031806; doi:10.1016/j.fochx.2024.101379)
Supplement: Supplementary file 2 — Table S2. List of amino acid and derivative metabolites identified in five pakchoi cultivars [file mmc2.csv]

Table S1. List of lipid metabolites identified in five pakchoi cultivars
Index	Q1 (Da)	Q3 (Da)	Molecular weight (Da)	Formula	Ionization model	Compounds	Class I	Class II	MET	PPQ	XQC	QYC	NBC
pmb0855	4.96E+02	1.84E+02	4.95E+02	C24H50NO7P	[M+H]+	LysoPC 16:0	Lipids	LPC	1.28E+07	1.31E+07	1.06E+07	1.17E+07	1.57E+07
Rfmb091	2.95E+02	1.95E+02	2.96E+02	C18H32O3	[M-H]-	9S-Hydroxy-10E,12Z-octadecadienoic acid*	Lipids	Free fatty acids	1.62E+04	1.95E+04	1.77E+04	1.22E+04	3.14E+04
Lmbn005369	2.95E+02	1.95E+02	2.96E+02	C18H32O3	[M-H]-	13(S)-HODE;13(S)-Hydroxyoctadeca-9Z,11E-dienoic acid*	Lipids	Free fatty acids	1.58E+04	1.85E+04	1.89E+04	1.20E+04	2.86E+04
pmd0132	4.96E+02	1.84E+02	4.95E+02	C24H50NO7P	[M+H]+	LysoPC 16:0(2n isomer)	Lipids	LPC	1.26E+07	1.27E+07	1.03E+07	1.20E+07	1.54E+07
Lmhp010040	5.04E+02	3.63E+02	5.03E+02	C25H46NO7P	[M+H]+	LysoPE 20:3	Lipids	LPE	4.33E+04	5.71E+04	5.16E+04	3.19E+04	5.97E+04
Lmhp008833	4.94E+02	1.84E+02	4.93E+02	C24H48NO7P	[M+H]+	LysoPC 16:1(2n isomer)	Lipids	LPC	2.92E+05	4.51E+05	2.29E+05	2.90E+05	5.88E+05
pmb0854	5.18E+02	1.84E+02	5.17E+02	C26H48NO7P	[M+H]+	LysoPC 18:3	Lipids	LPC	1.86E+07	2.15E+07	1.99E+07	1.44E+07	2.36E+07
pmb2319	4.82E+02	1.84E+02	4.81E+02	C23H48NO7P	[M+H]+	LysoPC 15:0	Lipids	LPC	1.31E+05	1.29E+05	1.17E+05	1.33E+05	1.10E+05
Lmhp009187	4.40E+02	2.99E+02	4.39E+02	C20H42NO7P	[M+H]+	LysoPE 15:0	Lipids	LPE	3.56E+04	3.96E+04	4.20E+04	3.42E+04	3.03E+04
Lmhp009890	5.46E+02	1.84E+02	5.45E+02	C28H52NO7P	[M+H]+	LysoPC 20:3	Lipids	LPC	1.59E+05	1.83E+05	1.77E+05	1.59E+05	2.15E+05
pmb0874	4.78E+02	3.37E+02	4.77E+02	C23H44NO7P	[M+H]+	LysoPE 18:2(2n isomer)	Lipids	LPE	1.35E+06	3.91E+06	1.67E+06	1.82E+06	2.56E+06
Lmhp010162	4.68E+02	3.27E+02	4.67E+02	C22H46NO7P	[M+H]+	LysoPE 17:0	Lipids	LPE	4.60E+04	5.04E+03	6.74E+03	4.52E+03	1.29E+04
MWSmce549	3.03E+02	5.71E+01	3.02E+02	C17H34O4	[M+H]+	1-Monomyristin	Lipids	Free fatty acids	1.03E+04	3.74E+04	6.81E+04	9.30E+03	1.85E+04
Lmhp008763	4.52E+02	3.11E+02	4.51E+02	C21H42NO7P	[M+H]+	LysoPE 16:1(2n isomer)	Lipids	LPE	4.81E+04	8.54E+04	3.66E+04	6.73E+04	8.35E+04
Lmhp010190	5.22E+02	1.84E+02	5.21E+02	C26H52NO7P	[M+H]+	LysoPC 18:1(2n isomer)	Lipids	LPC	7.82E+05	1.75E+06	1.29E+06	1.13E+06	2.46E+06
Lmhp010515	5.10E+02	1.84E+02	5.09E+02	C25H52NO7P	[M+H]+	LysoPC 17:0(2n isomer)	Lipids	LPC	1.75E+05	2.16E+04	2.49E+04	3.46E+04	4.68E+04
pmd0160	4.54E+02	3.13E+02	4.53E+02	C21H44NO7P	[M+H]+	LysoPE 16:0(2n isomer)	Lipids	LPE	3.88E+06	4.20E+06	3.44E+06	3.08E+06	5.16E+06
Zmyn004676	2.93E+02	1.13E+02	2.94E+02	C18H30O3	[M-H]-	17-Hydroxylinolenic acid	Lipids	Free fatty acids	4.13E+03	6.46E+03	6.62E+03	5.74E+03	9.94E+03
pmp001273	5.20E+02	1.84E+02	5.19E+02	C26H50NO7P	[M+H]+	LysoPC 18:2	Lipids	LPC	4.52E+06	7.82E+06	5.59E+06	6.20E+06	7.93E+06
pmb0883	4.82E+02	3.41E+02	4.81E+02	C23H48NO7P	[M+H]+	LysoPE 18:0	Lipids	LPE	3.54E+04	6.60E+04	5.24E+04	3.83E+04	6.02E+04
pmb2792	2.93E+02	1.93E+02	2.94E+02	C18H30O3	[M-H]-	13-Hydroxy-6,9,11-octadecatrienoic acid	Lipids	Free fatty acids	8.42E+03	7.17E+03	7.84E+03	7.27E+03	8.87E+03
pmb2640	1.99E+02	1.99E+02	2.00E+02	C12H24O2	[M-H]-	Dodecanoic acid (Lauric acid)	Lipids	Free fatty acids	1.49E+05	3.15E+05	4.23E+05	2.37E+05	1.96E+05
mws0289	4.80E+02	3.39E+02	4.79E+02	C23H46NO7P	[M+H]+	LysoPE 18:1	Lipids	LPE	5.39E+05	8.31E+05	6.65E+05	5.54E+05	1.06E+06
YC512118	2.82E+02	2.47E+02	2.81E+02	C18H35NO	[M+H]+	Oleamide (9-Octadecenamide)	Lipids	Free fatty acids	3.05E+05	3.21E+05	3.31E+05	3.13E+05	3.18E+05
Lmhp008885	4.40E+02	2.99E+02	4.39E+02	C20H42NO7P	[M+H]+	LysoPE 15:0(2n isomer)	Lipids	LPE	3.48E+04	4.16E+04	3.95E+04	3.65E+04	2.75E+04
pmb2406	5.10E+02	1.84E+02	5.09E+02	C25H52NO7P	[M+H]+	LysoPC 17:0	Lipids	LPC	2.23E+05	1.44E+04	1.91E+04	2.81E+04	4.32E+04
Lmhp011549	5.50E+02	1.84E+02	5.49E+02	C28H56NO7P	[M+H]+	LysoPC 20:1	Lipids	LPC	8.93E+03	1.70E+04	9.47E+03	7.52E+03	1.47E+04
Lmhp007840	5.34E+02	1.84E+02	5.33E+02	C27H52NO7P	[M+H]+	LysoPC 19:2	Lipids	LPC	2.08E+04	2.86E+04	9.00E+00	2.41E+04	4.02E+04
pmn001694	3.29E+02	2.29E+02	3.30E+02	C18H34O5	[M-H]-	9,10,13-Trihydroxy-11-Octadecenoic Acid	Lipids	Free fatty acids	2.10E+04	2.35E+04	1.51E+04	1.51E+04	3.24E+04
Lmhp009769	4.66E+02	3.25E+02	4.65E+02	C22H44NO7P	[M+H]+	LysoPE 17:1	Lipids	LPE	8.28E+03	1.27E+04	9.82E+03	9.03E+03	1.22E+04
pmb1650	2.79E+02	1.49E+02	2.78E+02	C18H30O2	[M+H]+	Octadeca-11E,13E,15Z-trienoic acid	Lipids	Free fatty acids	6.60E+06	6.09E+06	6.10E+06	6.09E+06	6.22E+06
pmp001251	5.20E+02	1.84E+02	5.19E+02	C26H50NO7P	[M+H]+	LysoPC 18:2(2n isomer)	Lipids	LPC	3.96E+06	6.35E+06	5.01E+06	5.79E+06	7.34E+06
MWSslk132	2.85E+02	2.23E+02	2.86E+02	C16H30O4	[M-H]-	Hexadecanedioic acid	Lipids	Free fatty acids	1.07E+04	8.81E+03	7.65E+03	7.38E+03	9.50E+03
Lmbn005443	2.93E+02	2.35E+02	2.94E+02	C18H30O3	[M-H]-	13-KODE; (9Z,11E)-13-Oxooctadeca-9,11-dienoic acid*	Lipids	Free fatty acids	1.52E+03	6.03E+03	8.22E+03	1.51E+03	4.19E+03
pmb2799	2.95E+02	1.95E+02	2.96E+02	C18H32O3	[M-H]-	12,13-Epoxy-9-Octadecenoic Acid	Lipids	Free fatty acids	2.16E+03	9.00E+00	2.83E+03	2.53E+03	3.75E+03
mws0752	1.85E+02	1.85E+02	1.86E+02	C11H22O2	[M-H]-	Undecylic Acid	Lipids	Free fatty acids	3.01E+05	5.55E+05	5.80E+05	4.33E+05	8.51E+05
pmp001270	4.94E+02	1.84E+02	4.93E+02	C24H48NO7P	[M+H]+	LysoPC 16:1	Lipids	LPC	1.81E+05	2.50E+05	2.10E+05	1.94E+05	3.49E+05
pmb2787	2.93E+02	2.75E+02	2.94E+02	C18H30O3	[M-H]-	9-Oxo-10E,12Z-octadecadienoic acid	Lipids	Free fatty acids	3.33E+03	1.00E+04	9.82E+03	3.01E+03	4.45E+03
pmb0862	4.40E+02	1.84E+02	4.39E+02	C20H42NO7P	[M+H]+	LysoPC 12:0	Lipids	LPC	4.40E+03	9.75E+03	1.12E+04	4.93E+03	1.73E+04
Lmhp009802	5.04E+02	3.63E+02	5.03E+02	C25H46NO7P	[M+H]+	LysoPE 20:3(2n isomer)	Lipids	LPE	4.27E+04	5.53E+04	5.13E+04	3.23E+04	6.28E+04
MWSmce689	2.93E+02	9.51E+01	2.92E+02	C19H32O2	[M+H]+	Methyl linolenate	Lipids	Free fatty acids	9.00E+00	2.59E+04	2.28E+04	1.83E+04	2.22E+04
MWS1900	2.15E+02	1.53E+02	2.16E+02	C11H20O4	[M-H]-	Undecanedioic acid	Lipids	Free fatty acids	1.37E+04	2.25E+04	2.00E+04	1.23E+04	2.50E+04
Lmhp009034	4.52E+02	3.11E+02	4.51E+02	C21H42NO7P	[M+H]+	LysoPE 16:1	Lipids	LPE	3.52E+04	3.58E+04	4.78E+04	4.49E+04	7.05E+04
pmb0876	4.54E+02	3.13E+02	4.53E+02	C21H44NO7P	[M+H]+	LysoPE 16:0	Lipids	LPE	3.86E+06	4.22E+06	3.58E+06	2.98E+06	5.17E+06
Lmhp007836	4.48E+02	3.07E+02	4.47E+02	C21H38NO7P	[M+H]+	LysoPE 16:3	Lipids	LPE	9.10E+03	1.61E+04	1.23E+04	1.01E+04	3.07E+04
pmp001281	5.22E+02	1.84E+02	5.21E+02	C26H52NO7P	[M+H]+	LysoPC 18:1	Lipids	LPC	1.80E+06	1.01E+06	9.57E+05	1.25E+06	1.82E+06
mws0361	2.53E+02	2.35E+02	2.54E+02	C16H30O2	[M-H]-	Palmitoleic Acid	Lipids	Free fatty acids	3.47E+03	9.00E+00	1.75E+04	9.00E+00	4.74E+03
Lmbn005287	3.11E+02	2.49E+02	3.12E+02	C18H32O4	[M-H]-	7S,8S-DiHODE; (9Z,12Z)-(7S,8S)-Dihydroxyoctadeca-9,12-dienoic acid*	Lipids	Free fatty acids	4.25E+03	3.49E+03	3.91E+03	3.93E+03	4.46E+03
pmb2786	2.93E+02	2.35E+02	2.94E+02	C18H30O3	[M-H]-	9-Hydroxy-10,12,15-octadecatrienoic acid*	Lipids	Free fatty acids	1.61E+03	5.00E+03	6.82E+03	1.63E+03	3.41E+03
pmb0863	4.92E+02	1.84E+02	4.91E+02	C24H46NO7P	[M+H]+	LysoPC 16:2(2n isomer)	Lipids	LPC	5.06E+04	6.69E+04	5.07E+04	6.09E+04	9.77E+04
Lmhp009129	4.82E+02	1.84E+02	4.81E+02	C23H48NO7P	[M+H]+	LysoPC 15:0(2n isomer)	Lipids	LPC	1.17E+05	1.34E+05	1.22E+05	1.28E+05	1.04E+05
mws0126	5.24E+02	1.84E+02	5.23E+02	C26H54NO7P	[M+H]+	LysoPC 18:0	Lipids	LPC	9.93E+04	2.06E+05	1.57E+05	1.45E+05	1.68E+05
pmb2260	4.80E+02	1.84E+02	4.79E+02	C23H46NO7P	[M+H]+	LysoPC 15:1	Lipids	LPC	2.72E+04	3.69E+04	3.74E+04	2.64E+04	5.88E+04
pmd0146	5.48E+02	1.84E+02	5.47E+02	C28H54NO7P	[M+H]+	LysoPC 20:2(2n isomer)	Lipids	LPC	2.14E+04	4.06E+04	2.49E+04	2.18E+04	4.16E+04
pmb0865	5.18E+02	1.84E+02	5.17E+02	C26H48NO7P	[M+H]+	LysoPC 18:3(2n isomer)	Lipids	LPC	1.37E+07	1.49E+07	1.32E+07	1.23E+07	2.12E+07
pmb0885	2.91E+02	1.91E+02	2.90E+02	C18H26O3	[M+H]+	4-Oxo-9Z,11Z,13E,15E-Octadecatetraenoic Acid	Lipids	Free fatty acids	6.50E+04	8.42E+04	4.70E+04	5.50E+04	7.00E+04
pmb0864	4.26E+02	2.85E+02	4.25E+02	C19H40NO7P	[M+H]+	LysoPE 14:0	Lipids	LPE	7.55E+03	1.34E+04	1.06E+04	1.05E+04	1.41E+04
pmb0856	4.80E+02	3.39E+02	4.79E+02	C23H46NO7P	[M+H]+	LysoPE 18:1(2n isomer)	Lipids	LPE	3.83E+05	4.12E+05	2.95E+05	3.14E+05	7.81E+05
pmn001691	3.27E+02	2.91E+02	3.28E+02	C18H32O5	[M-H]-	9,12,13-Trihydroxy-10,15-octadecadienoic acid	Lipids	Free fatty acids	5.78E+04	4.00E+04	3.86E+04	2.77E+04	4.19E+04
pmb0889	2.79E+02	9.51E+01	2.78E+02	C18H30O2	[M+H]+	Punicic acid (9Z,11E,13Z-octadecatrienoic acid)	Lipids	Free fatty acids	2.06E+05	2.03E+05	1.76E+05	1.69E+05	3.63E+05
Lmhp008744	6.77E+02	2.61E+02	6.76E+02	C33H56O14	[M+H]+	1-α-Linolenoyl-glycerol-2,3-di-O-glucoside*	Lipids	Glycerol ester	1.27E+04	8.33E+03	6.65E+03	1.20E+04	1.35E+04
pma1303	4.92E+02	1.84E+02	4.91E+02	C24H46NO7P	[M+H]+	LysoPC 16:2	Lipids	LPC	5.20E+04	7.24E+04	5.21E+04	5.06E+04	1.01E+05
Lmhp009526	5.15E+02	2.61E+02	5.14E+02	C27H46O9	[M+H]+	2-α-Linolenoyl-glycerol-1-O-glucoside*	Lipids	Glycerol ester	2.06E+04	2.08E+04	2.06E+04	2.84E+04	3.07E+04
Lmhp012042	3.55E+02	2.63E+02	3.54E+02	C21H38O4	[M+H]+	2-Linoleoylglycerol*	Lipids	Glycerol ester	2.81E+04	7.78E+04	8.68E+04	4.95E+04	4.50E+04
MWS5231	2.43E+02	1.81E+02	2.44E+02	C13H24O4	[M-H]-	Tridecanedioic acid	Lipids	Free fatty acids	8.54E+03	9.45E+03	1.07E+04	7.91E+03	9.57E+03
pmb0302	1.26E+02	9.60E+01	1.25E+02	C2H8NO3P	[M+H]+	2-Aminoethylphosphonate	Lipids	Glycerol ester	3.50E+04	5.47E+04	4.07E+04	6.07E+04	4.97E+04
Zmpn003368	2.93E+02	1.95E+02	2.94E+02	C18H30O3	[M-H]-	13S-Hydroxy-9Z,11E,15Z-octadecatrienoic acid	Lipids	Free fatty acids	1.98E+04	1.87E+04	1.79E+04	1.09E+04	1.14E+04
pmb2791	3.09E+02	2.09E+02	3.10E+02	C18H30O4	[M-H]-	9-Hydroperoxy-10E,12,15Z-octadecatrienoic acid	Lipids	Free fatty acids	3.79E+04	5.85E+04	3.41E+04	2.95E+04	5.07E+04
pmb0880	4.82E+02	3.41E+02	4.81E+02	C23H48NO7P	[M+H]+	LysoPE 18:0(2n isomer)	Lipids	LPE	5.73E+03	6.04E+03	6.47E+03	5.99E+03	1.09E+04
Lmhp010757	5.06E+02	3.65E+02	5.05E+02	C25H48NO7P	[M+H]+	LysoPE 20:2	Lipids	LPE	1.28E+04	2.82E+04	1.98E+04	1.24E+04	2.63E+04
pmd0147	5.48E+02	1.84E+02	5.47E+02	C28H54NO7P	[M+H]+	LysoPC 20:2	Lipids	LPC	8.56E+04	1.44E+05	1.14E+05	9.70E+04	1.23E+05
Lmhp008718	5.06E+02	1.84E+02	5.05E+02	C25H48NO7P	[M+H]+	LysoPC 17:2	Lipids	LPC	2.65E+04	2.75E+04	1.64E+04	2.25E+04	3.68E+04
Lmhp112042	3.55E+02	2.63E+02	3.54E+02	C21H38O4	[M+H]+	1-Linoleoylglycerol*	Lipids	Glycerol ester	6.41E+03	2.06E+04	2.95E+04	1.85E+04	1.48E+04
pmb0296	3.57E+02	2.65E+02	3.56E+02	C21H40O4	[M+H]+	1-Oleoyl-Sn-Glycerol	Lipids	Glycerol ester	2.33E+04	2.01E+04	1.20E+04	2.16E+04	3.28E+04
Lmhp009464	4.66E+02	3.25E+02	4.65E+02	C22H44NO7P	[M+H]+	LysoPE 17:1(2n isomer)	Lipids	LPE	1.02E+04	1.06E+04	7.58E+03	5.63E+03	9.28E+03
Zmyn004449	3.09E+02	1.71E+02	3.10E+02	C18H30O4	[M-H]-	9-Hydroxy-12-oxo-10(E),15(Z)-octadecadienoic acid	Lipids	Free fatty acids	2.21E+03	2.27E+03	2.00E+03	2.42E+03	3.07E+03
Lmhp010514	5.06E+02	3.65E+02	5.05E+02	C25H48NO7P	[M+H]+	LysoPE 20:2(2n isomer)	Lipids	LPE	1.39E+04	2.55E+04	2.00E+04	1.31E+04	2.16E+04
Lmhp011388	3.53E+02	2.61E+02	3.52E+02	C21H36O4	[M+H]+	2-α-Linolenoyl-glycerol*	Lipids	Glycerol ester	1.01E+06	2.10E+06	2.95E+06	1.36E+06	1.32E+06
Lmhp008273	4.38E+02	2.97E+02	4.37E+02	C20H40NO7P	[M+H]+	LysoPE 15:1(2n isomer)	Lipids	LPE	3.81E+03	4.26E+03	5.88E+03	3.33E+03	6.71E+03
MWS80007	3.11E+02	2.49E+02	3.12E+02	C18H32O4	[M-H]-	13-Hydroperoxy-9Z,11E-octadecadienoic acid*	Lipids	Free fatty acids	3.17E+03	3.76E+03	2.96E+03	3.59E+03	4.49E+03
Lmbn004685	3.11E+02	2.23E+02	3.12E+02	C18H32O4	[M-H]-	5S,8R-DiHODE; (5S,8R,9Z,12Z)-5,8-Dihydroxyoctadeca-9,12-dienoate	Lipids	Free fatty acids	3.48E+03	9.00E+00	8.72E+03	9.00E+00	5.24E+03
Lmbn005662	2.95E+02	1.71E+02	2.96E+02	C18H32O3	[M-H]-	9(10)-EpOME;(9R,10S)-(12Z)-9,10-Epoxyoctadecenoic acid	Lipids	Free fatty acids	1.59E+03	4.49E+03	6.52E+03	1.94E+03	2.89E+03
pmb1562	3.51E+02	1.47E+02	3.50E+02	C21H34O4	[M+H]+	1-Stearidonoyl-Glycerol	Lipids	Glycerol ester	6.86E+03	1.34E+04	1.78E+04	9.00E+00	6.96E+03
Lmhp009349	5.02E+02	3.61E+02	5.01E+02	C25H44NO7P	[M+H]+	LysoPE 20:4(2n isomer)	Lipids	LPE	5.53E+03	9.74E+03	1.95E+04	9.00E+00	2.46E+04
mws0367	2.77E+02	2.77E+02	2.78E+02	C18H30O2	[M-H]-	α-Linolenic Acid	Lipids	Free fatty acids	1.30E+07	3.88E+07	4.78E+07	1.96E+07	2.44E+07
Lmhp011562	3.53E+02	2.61E+02	3.52E+02	C21H36O4	[M+H]+	1-α-Linolenoyl-glycerol*	Lipids	Glycerol ester	5.80E+05	1.18E+06	1.90E+06	1.18E+06	1.16E+06
pmd0130	4.68E+02	1.84E+02	4.67E+02	C22H46NO7P	[M+H]+	LysoPC 14:0	Lipids	LPC	3.06E+04	5.72E+04	5.59E+04	6.39E+04	7.58E+04
pme2827	2.39E+02	2.23E+02	2.40E+02	C16H32O	[M-H]-	Palmitaldehyde	Lipids	Free fatty acids	2.39E+06	2.41E+06	2.24E+06	2.45E+06	2.21E+06
Lmhp008513	6.77E+02	2.61E+02	6.76E+02	C33H56O14	[M+H]+	2-α-Linolenoyl-glycerol-1,3-di-O-glucoside*	Lipids	Glycerol ester	1.04E+04	6.69E+03	8.52E+03	1.13E+04	1.52E+04
Lmhp008589	4.76E+02	3.35E+02	4.75E+02	C23H42NO7P	[M+H]+	LysoPE 18:3(2n isomer)	Lipids	LPE	1.91E+06	1.94E+06	1.75E+06	1.51E+06	2.91E+06
Lmhp008337	4.26E+02	2.85E+02	4.25E+02	C19H40NO7P	[M+H]+	LysoPE 14:0(2n isomer)	Lipids	LPE	7.80E+03	1.17E+04	8.88E+03	1.02E+04	1.28E+04
MWSmce692	2.77E+02	5.90E+01	2.78E+02	C18H30O2	[M-H]-	γ-Linolenic Acid*	Lipids	Free fatty acids	1.68E+04	4.80E+04	6.32E+04	2.30E+04	3.05E+04
Lmhp007598	5.34E+02	1.84E+02	5.33E+02	C27H52NO7P	[M+H]+	LysoPC 19:2(2n isomer)	Lipids	LPC	6.61E+04	1.58E+05	8.54E+04	6.17E+04	1.06E+05
Lmhp009590	5.08E+02	1.84E+02	5.07E+02	C25H50NO7P	[M+H]+	LysoPC 17:1	Lipids	LPC	1.70E+04	2.16E+04	2.33E+04	1.84E+04	2.30E+04
Lmbn005923	2.77E+02	5.90E+01	2.78E+02	C18H30O2	[M-H]-	Crepenynic acid*	Lipids	Free fatty acids	1.58E+04	4.75E+04	6.06E+04	2.40E+04	2.89E+04
pmc0960	5.44E+02	1.84E+02	5.43E+02	C28H50NO7P	[M+H]+	LysoPC 20:4	Lipids	LPC	9.00E+00	1.21E+04	1.87E+04	9.00E+00	1.19E+04
Lmhp010908	5.36E+02	1.84E+02	5.35E+02	C27H54NO7P	[M+H]+	LysoPC 19:1	Lipids	LPC	3.44E+04	2.01E+04	9.00E+00	1.58E+04	2.08E+04
Lmhp008440	4.38E+02	2.97E+02	4.37E+02	C20H40NO7P	[M+H]+	LysoPE 15:1	Lipids	LPE	3.44E+03	5.79E+03	6.50E+03	3.09E+03	8.80E+03
Lmhp009773	5.15E+02	2.61E+02	5.14E+02	C27H46O9	[M+H]+	1-α-Linolenoyl-glycerol-3-O-glucoside*	Lipids	Glycerol ester	2.12E+04	2.08E+04	1.68E+04	2.75E+04	2.80E+04
MWSslk133	2.57E+02	1.95E+02	2.58E+02	C14H26O4	[M-H]-	1,14-Tetradecanedioic Acid	Lipids	Free fatty acids	3.87E+03	4.19E+03	3.19E+03	9.00E+00	3.55E+03
MWS0552	2.39E+02	2.23E+02	2.40E+02	C15H28O2	[M-H]-	Cis-10-Pentadecenoic Acid(C15: 1)	Lipids	Free fatty acids	1.47E+06	1.22E+06	1.28E+06	1.43E+06	1.28E+06
Zmyn004732	2.93E+02	1.85E+02	2.94E+02	C18H30O3	[M-H]-	2R-hydroxy-9Z,12Z,15Z-octadecatrienoic acid	Lipids	Free fatty acids	5.50E+03	2.86E+03	9.00E+00	4.62E+03	9.39E+03
Hmqp005411	2.97E+02	8.11E+01	2.96E+02	C18H32O3	[M+H]+	9-Oxo-12Z-Octadecenoic acid*	Lipids	Free fatty acids	3.32E+04	4.18E+04	7.30E+04	1.92E+04	4.91E+04
Hmqp005455	2.97E+02	8.11E+01	2.96E+02	C18H32O3	[M+H]+	15(R)-Hydroxylinoleic Acid*	Lipids	Free fatty acids	3.32E+04	4.18E+04	7.30E+04	1.92E+04	4.91E+04
