# Supplementary material for: Comparative metabolic profiling of different pakchoi cultivars reveals nutritional diversity via widely targeted metabolomics
Source: Food Chem X. 2024 Apr 10;22:101379. doi: 10.1016/j.fochx.2024.101379 (PMC11031806; doi:10.1016/j.fochx.2024.101379)
Supplement: Supplementary file 3 — Table S3. List of vitamin metabolites identified in five pakchoi cultivars [file mmc3.csv]

Table S2. List of amino acid and derivative metabolites identified in five pakchoi cultivars
Index	Q1 (Da)	Q3 (Da)	Molecular weight (Da)	Formula	Ionization model	Compounds	Class I	Class II	MET	PPQ	XQC	QYC	NBC
pme2617	1.66E+02	1.02E+02	165.046	C5H11NO3S	[M+H]+	L-Methionine Sulfoxide	Amino acids and derivatives	Amino acids and derivatives	1.90E+06	1.67E+06	1.67E+06	1.52E+06	1.64E+06
pme3033	1.04E+02	8.60E+01	103.0633	C4H9NO2	[M+H]+	N,N-Dimethylglycine	Amino acids and derivatives	Amino acids and derivatives	4.98E+05	4.33E+05	1.67E+05	3.88E+05	4.62E+05
mws0282	2.03E+02	1.16E+02	204.0899	C11H12N2O2	[M-H]-	L-Tryptophan	Amino acids and derivatives	Amino acids and derivatives	3.55E+05	1.22E+06	1.86E+06	5.49E+05	4.39E+05
mws0875	1.79E+02	7.60E+01	178.0412	C5H10N2O3S	[M+H]+	L-Cysteinyl-L-glycine	Amino acids and derivatives	Amino acids and derivatives	1.91E+05	1.32E+05	8.95E+04	1.31E+05	1.12E+05
pme0021	1.66E+02	1.20E+02	165.0705	C9H11NO2	[M+H]+	L-Phenylalanine	Amino acids and derivatives	Amino acids and derivatives	2.75E+06	5.46E+06	7.77E+06	2.87E+06	2.77E+06
mws0227	1.32E+02	8.62E+01	131.0946	C6H13NO2	[M+H]+	L-Leucine*	Amino acids and derivatives	Amino acids and derivatives	8.55E+06	9.91E+06	1.63E+07	1.15E+07	6.84E+06
mws0256	1.18E+02	7.21E+01	117.079	C5H11NO2	[M+H]+	L-Valine	Amino acids and derivatives	Amino acids and derivatives	1.73E+07	2.44E+07	2.51E+07	1.44E+07	1.29E+07
MWSmce585	1.04E+02	5.90E+01	103.0633	C4H9NO2	[M+H]+	Methyl 3-aminopropanoate	Amino acids and derivatives	Amino acids and derivatives	3.26E+06	2.18E+06	2.39E+06	2.72E+06	3.08E+06
Lmhp002031	2.45E+02	8.61E+01	244.1787	C12H24N2O3	[M+H]+	L-Leucyl-L-Leucine	Amino acids and derivatives	Amino acids and derivatives	7.24E+04	6.80E+04	6.27E+04	4.99E+04	8.53E+04
Zmzp000145	1.89E+02	8.41E+01	188.1525	C9H20N2O2	[M+H]+	Trimethyllysine	Amino acids and derivatives	Amino acids and derivatives	5.16E+05	2.80E+05	5.89E+05	2.67E+05	3.52E+05
pme0170	2.17E+02	1.58E+02	216.1222	C8H16N4O3	[M+H]+	N-Acetyl-L-Arginine	Amino acids and derivatives	Amino acids and derivatives	4.73E+04	3.64E+04	5.55E+04	3.70E+04	5.13E+04
pme0006	1.16E+02	7.01E+01	115.0633	C5H9NO2	[M+H]+	L-Proline	Amino acids and derivatives	Amino acids and derivatives	3.31E+06	2.17E+06	4.57E+06	4.14E+06	9.08E+05
Lmhp001670	2.31E+02	7.21E+01	230.163	C11H22N2O3	[M+H]+	L-Valyl-L-Leucine	Amino acids and derivatives	Amino acids and derivatives	1.16E+05	1.27E+05	1.12E+05	9.83E+04	1.37E+05
MWSmce609	1.34E+02	7.40E+01	133.0375	C4H7NO4	[M+H]+	L-Aspartic acid	Amino acids and derivatives	Amino acids and derivatives	1.62E+05	1.34E+05	1.14E+05	1.93E+05	1.24E+05
Zmzn000113	1.46E+02	1.02E+02	147.0532	C5H9NO4	[M-H]-	L-threo-3-Methylaspartate	Amino acids and derivatives	Amino acids and derivatives	2.78E+05	2.49E+05	2.53E+05	4.87E+05	4.22E+05
MWSmce119	1.75E+02	7.01E+01	174.1117	C6H14N4O2	[M+H]+	L-Arginine	Amino acids and derivatives	Amino acids and derivatives	3.27E+06	1.75E+06	7.95E+06	1.57E+06	9.78E+05
mws0258	1.32E+02	8.60E+01	131.0946	C6H13NO2	[M+H]+	L-Isoleucine*	Amino acids and derivatives	Amino acids and derivatives	5.54E+06	5.43E+06	8.55E+06	8.53E+06	4.48E+06
pme1086	3.06E+02	1.43E+02	307.0838	C10H17N3O6S	[M-H]-	Glutathione reduced form	Amino acids and derivatives	Amino acids and derivatives	8.59E+04	9.75E+04	9.83E+04	8.57E+04	8.70E+04
mws0230	1.20E+02	7.40E+01	119.0582	C4H9NO3	[M+H]+	L-Threonine	Amino acids and derivatives	Amino acids and derivatives	1.27E+06	1.20E+06	1.30E+06	1.02E+06	7.66E+05
mws1587	1.32E+02	8.60E+01	131.0946	C6H13NO2	[M+H]+	L-Norleucine*	Amino acids and derivatives	Amino acids and derivatives	1.00E+07	1.08E+07	1.87E+07	1.32E+07	7.96E+06
mws0520	2.24E+02	1.36E+02	223.0845	C11H13NO4	[M+H]+	N-Acetyl-L-tyrosine	Amino acids and derivatives	Amino acids and derivatives	9.49E+04	1.83E+05	3.91E+06	2.58E+06	2.98E+06
Zmdp000292	1.89E+02	7.01E+01	188.1273	C7H16N4O2	[M+H]+	Arginine methyl ester*	Amino acids and derivatives	Amino acids and derivatives	4.60E+04	4.62E+04	3.51E+05	2.91E+04	2.52E+04
Zmdp000446	2.65E+02	1.19E+02	264.078	C9H16N2O5S	[M+H]+	γ-L-Glutamyl-S-methyl-L-cysteine	Amino acids and derivatives	Amino acids and derivatives	9.43E+04	1.03E+05	1.16E+05	8.16E+04	9.21E+04
pme0195	1.20E+02	6.20E+01	121.0197495	C3H7NO2S	[M-H]-	L-Cysteine	Amino acids and derivatives	Amino acids and derivatives	4.76E+05	5.99E+05	4.31E+05	2.95E+05	2.08E+05
mws0250	1.82E+02	1.36E+02	181.0739	C9H11NO3	[M+H]+	L-Tyrosine	Amino acids and derivatives	Amino acids and derivatives	5.58E+06	1.15E+07	2.09E+07	5.43E+06	5.01E+06
pme0193	1.47E+02	8.40E+01	146.0691	C5H10N2O3	[M+H]+	L-Glutamine	Amino acids and derivatives	Amino acids and derivatives	2.26E+06	2.08E+06	3.23E+06	1.71E+06	1.13E+06
pme0026	1.47E+02	8.40E+01	146.1055	C6H14N2O2	[M+H]+	L-Lysine	Amino acids and derivatives	Amino acids and derivatives	2.28E+06	2.08E+06	3.25E+06	1.80E+06	1.14E+06
pmb2591	2.45E+02	2.03E+02	246.1005	C13H14N2O3	[M-H]-	N-Acetyl-L-Tryptophan	Amino acids and derivatives	Amino acids and derivatives	1.18E+05	7.06E+04	2.86E+05	1.24E+05	4.45E+04
MWS0132	6.11E+02	3.06E+02	612.152	C20H32N6O12S2	[M-H]-	Oxiglutatione	Amino acids and derivatives	Amino acids and derivatives	6.56E+04	5.81E+04	5.84E+04	9.61E+04	1.08E+05
mws1051	4.00E+02	2.51E+02	399.1450639	C15H23N6O5S	[M+H]+	S-Adenosylmethionine	Amino acids and derivatives	Amino acids and derivatives	2.82E+05	2.11E+05	2.41E+05	1.79E+05	2.94E+05
Zmdp000972	1.36E+02	9.11E+01	135.0354	C4H9NO2S	[M+H]+	S-Methyl-L-cysteine	Amino acids and derivatives	Amino acids and derivatives	7.91E+05	1.46E+06	2.76E+06	6.59E+05	6.30E+05
mws5042	2.23E+02	1.20E+02	222.1005	C11H14N2O3	[M+H]+	L-Glycyl-L-phenylalanine*	Amino acids and derivatives	Amino acids and derivatives	1.58E+05	2.08E+05	2.32E+05	1.85E+05	3.00E+05
pme1286	3.85E+02	2.50E+02	384.1216	C14H20N6O5S	[M+H]+	S-(5'-Adenosy)-L-homocysteine	Amino acids and derivatives	Amino acids and derivatives	9.86E+04	8.43E+04	1.04E+05	9.70E+04	9.42E+04
pme0010	1.06E+02	6.00E+01	105.0425931	C3H7NO3	[M+H]+	L-Serine	Amino acids and derivatives	Amino acids and derivatives	1.32E+05	9.81E+04	1.19E+05	1.23E+05	4.96E+04
MWS4309	2.62E+02	1.88E+02	261.1113	C13H15N3O3	[M+H]+	Glycyl-tryptophan	Amino acids and derivatives	Amino acids and derivatives	9.81E+04	1.03E+05	1.37E+05	1.21E+05	1.79E+05
Zmgn002106	2.06E+02	5.80E+01	207.0895	C11H13NO3	[M-H]-	N-Acetyl-L-phenylalanine	Amino acids and derivatives	Amino acids and derivatives	3.20E+05	1.51E+05	4.27E+05	3.05E+05	1.89E+05
Lmbp001216	1.78E+02	8.41E+01	177.0823	C7H15NO2S	[M+H]+	L-Dihomomethionine	Amino acids and derivatives	Amino acids and derivatives	2.12E+05	3.99E+05	7.56E+05	1.09E+05	3.41E+05
pme1210	1.50E+02	6.10E+01	149.0511	C5H11NO2S	[M+H]+	L-Methionine	Amino acids and derivatives	Amino acids and derivatives	6.50E+05	7.62E+05	6.98E+05	6.35E+05	8.27E+05
NK10251888	2.03E+02	7.01E+01	202.143	C8H18N4O2	[M+H]+	NG,NG-Dimethyl-L-arginine	Amino acids and derivatives	Amino acids and derivatives	8.92E+04	9.06E+04	9.47E+05	4.92E+04	5.37E+04
Zmjp000182	1.89E+02	7.01E+01	188.1273	C7H16N4O2	[M+H]+	N-Monomethyl-L-arginine*	Amino acids and derivatives	Amino acids and derivatives	4.33E+04	3.98E+04	3.18E+05	2.67E+04	3.19E+04
pme0014	1.48E+02	8.40E+01	147.0532	C5H9NO4	[M+H]+	L-Glutamic acid	Amino acids and derivatives	Amino acids and derivatives	1.11E+07	1.09E+07	8.42E+06	9.88E+06	1.15E+07
Lmbp000123	1.64E+02	5.60E+01	163.0667	C6H13NO2S	[M+H]+	L-Homomethionine	Amino acids and derivatives	Amino acids and derivatives	2.00E+05	2.11E+05	1.63E+05	3.78E+05	5.50E+04
pme0008	1.76E+02	1.13E+02	175.09569	C6H13N3O3	[M+H]+	L-Citrulline	Amino acids and derivatives	Amino acids and derivatives	9.39E+04	9.03E+04	7.46E+04	4.97E+04	4.34E+04
MWS4296	2.23E+02	1.20E+02	222.1004	C11H14N2O3	[M+H]+	Glycylphenylalanine*	Amino acids and derivatives	Amino acids and derivatives	1.40E+05	1.84E+05	2.38E+05	1.83E+05	2.83E+05
MWStz103	3.99E+02	2.50E+02	398.1372	C15H22N6O5S	[M+H]+	S-(5'-Adenosyl)-L-methionine	Amino acids and derivatives	Amino acids and derivatives	4.12E+05	4.32E+05	4.98E+05	3.65E+05	3.96E+05
mws0582	3.22E+02	1.30E+02	321.0995	C11H19N3O6S	[M+H]+	S-(Methyl)glutathione	Amino acids and derivatives	Amino acids and derivatives	3.85E+05	4.34E+05	2.67E+05	4.26E+05	4.50E+05
mws0636	3.13E+02	1.66E+02	312.1474	C18H20N2O3	[M+H]+	L-Phenylalanyl-L-phenylalanine	Amino acids and derivatives	Amino acids and derivatives	9.00E+00	2.99E+03	2.37E+04	5.83E+05	8.85E+03
Lmrj002087	2.47E+02	8.61E+01	246.1215	C10H18N2O5	[M+H]+	L-Isoleucyl-L-Aspartate	Amino acids and derivatives	Amino acids and derivatives	1.74E+05	2.12E+05	1.85E+05	1.54E+05	3.10E+05
mws5035	2.79E+02	1.20E+02	278.1631	C15H22N2O3	[M+H]+	L-Leucyl-L-phenylalanine	Amino acids and derivatives	Amino acids and derivatives	7.47E+04	8.10E+04	9.51E+04	8.34E+04	1.35E+05
mws0629	2.81E+02	1.66E+02	280.1059	C13H16N2O5	[M+H]+	L-Aspartyl-L-Phenylalanine	Amino acids and derivatives	Amino acids and derivatives	8.41E+04	8.51E+04	8.86E+04	8.57E+04	1.21E+05
pme0253	1.74E+02	8.60E+01	173.1052	C8H15NO3	[M+H]+	N-Acetyl-L-leucine	Amino acids and derivatives	Amino acids and derivatives	2.63E+05	2.71E+05	7.95E+05	5.29E+05	7.42E+05
ML10181668	1.30E+02	8.41E+01	129.079	C6H11NO2	[M+H]+	Cycloleucine	Amino acids and derivatives	Amino acids and derivatives	6.93E+05	4.98E+05	7.96E+05	3.96E+05	2.70E+05
pmb2873	2.14E+02	1.34E+02	215.0946287	C13H13NO2	[M-H]-	3-(2-Naphthyl)-L-alanine	Amino acids and derivatives	Amino acids and derivatives	4.20E+04	2.98E+04	3.54E+04	1.58E+04	4.57E+04
pme0075	1.88E+02	1.28E+02	189.0637	C7H11NO5	[M-H]-	N-Acetyl-L-glutamic acid	Amino acids and derivatives	Amino acids and derivatives	1.14E+04	2.45E+04	2.20E+04	1.82E+04	6.06E+04
Lmhp001732	2.63E+02	7.01E+01	262.1317	C14H18N2O3	[M+H]+	L-Prolyl-L-Phenylalanine	Amino acids and derivatives	Amino acids and derivatives	7.43E+04	7.52E+04	1.21E+05	8.31E+04	9.46E+04
mws0193	1.90E+02	1.27E+02	189.11134	C7H15N3O3	[M+H]+	L-Homocitrulline	Amino acids and derivatives	Amino acids and derivatives	4.17E+04	2.75E+04	2.65E+04	2.08E+04	3.01E+04
mws1050	1.48E+02	8.80E+01	147.05316	C5H9NO4	[M+H]+	O-Acetylserine	Amino acids and derivatives	Amino acids and derivatives	5.61E+04	4.43E+04	3.93E+04	5.49E+04	4.40E+04
mws0124	2.47E+02	1.30E+02	246.1005	C13H14N2O3	[M+H]+	N-(3-Indolylacetyl)-L-alanine	Amino acids and derivatives	Amino acids and derivatives	1.05E+05	1.02E+05	1.74E+05	1.68E+05	1.57E+05
