# Supplementary material for: Comparative metabolic profiling of different pakchoi cultivars reveals nutritional diversity via widely targeted metabolomics
Source: Food Chem X. 2024 Apr 10;22:101379. doi: 10.1016/j.fochx.2024.101379 (PMC11031806; doi:10.1016/j.fochx.2024.101379)
Supplement: Supplementary file 4 — Table S4. List of phenolic acid metabolites identified in five pakchoi cultivars [file mmc4.csv]

Table S3. List of vitamin metabolites identified in five pakchoi cultivars
Index	Q1 (Da)	Q3 (Da)	Molecular weight (Da)	Formula	Ionization model	Compounds	Class I	Class II	MET	PPQ	XQC	QYC	NBC
mws0232	3.77E+02	2.43E+02	3.76E+02	C17H20N4O6	[M+H]+	Riboflavin (Vitamin B2)	Vitamin	Vitamin	1.42E+06	4.23E+05	1.83E+05	3.86E+05	1.91E+05
pmb0789	3.32E+02	1.52E+02	3.31E+02	C14H21NO8	[M+H]+	Pyridoxine-5'-O-glucoside(Vitamin B6)	Vitamin	Vitamin	2.65E+05	3.14E+05	2.88E+05	5.06E+05	2.61E+05
pme1383	1.70E+02	1.34E+02	1.69E+02	C8H11NO3	[M+H]+	Pyridoxine (Vitamin B6)	Vitamin	Vitamin	4.09E+05	7.64E+05	4.65E+05	4.75E+05	8.48E+05
Zmjp000624	1.68E+02	1.50E+02	1.67E+02	C8H9NO3	[M+H]+	Pyridoxal (Vitamin B6)	Vitamin	Vitamin	2.60E+05	3.91E+05	3.04E+05	4.85E+05	4.84E+05
MWSmce674	4.51E+02	8.91E+01	4.50E+02	C31H46O2	[M+H]+	Phylloquinone (Vitamin K1)	Vitamin	Vitamin	1.06E+04	9.54E+03	1.01E+04	1.02E+04	9.40E+03
pme0490	1.24E+02	7.80E+01	1.23E+02	C6H5NO2	[M+H]+	Nicotinic acid (Vitamin B3)	Vitamin	Vitamin	4.99E+05	3.21E+05	5.64E+05	2.52E+05	4.82E+05
pma3101	2.56E+02	1.24E+02	2.56E+02	C11H14NO6+	[M]+	Nicotinate D-ribonucleoside (Vitamin B3)	Vitamin	Vitamin	8.31E+05	3.77E+05	4.17E+05	3.47E+05	8.95E+05
Lsjp211240	1.23E+02	8.01E+01	1.22E+02	C6H6N2O	[M+H]+	Nicotinamide (Vitamin B3)	Vitamin	Vitamin	1.75E+06	1.52E+06	7.05E+05	1.40E+06	1.36E+06
pma1751	2.86E+02	1.24E+02	2.85E+02	C12H15NO7	[M+H]+	N-(beta-D-Glucosyl)nicotinate* (Vitamin B3)	Vitamin	Vitamin	6.16E+05	4.74E+05	1.07E+06	2.91E+05	6.22E+05
Lmbp000668	1.24E+02	7.80E+01	1.23E+02	C6H5NO2	[M+H]+	Isonicotinic acid (Vitamin B3)	Vitamin	Vitamin	4.08E+05	1.85E+05	2.92E+05	1.56E+05	3.79E+05
MWSmce690	1.75E+02	5.90E+01	1.76E+02	C6H8O6	[M-H]-	Erythorbic Acid; Isoascorbic Acid (Vitamin C)	Vitamin	Vitamin	7.33E+06	7.10E+06	9.21E+06	7.29E+06	6.20E+06
MWSmce257	2.18E+02	8.80E+01	2.19E+02	C9H17NO5	[M-H]-	D-Pantothenic Acid (Vitamin B5)	Vitamin	Vitamin	2.51E+05	4.51E+05	5.41E+05	3.80E+05	5.90E+05
pme2266	2.45E+02	2.27E+02	2.44E+02	C10H16N2O3S	[M+H]+	Biotin (Vitamin B7)	Vitamin	Vitamin	9.67E+04	1.44E+04	1.69E+04	1.56E+04	4.22E+04
pmb0801	3.46E+02	1.84E+02	3.45E+02	C14H19NO9	[M+H]+	4-Pyridoxic acid-O-glucoside (Vitamin B6)	Vitamin	Vitamin	2.73E+04	4.38E+04	1.51E+04	3.26E+04	1.63E+04
pme2596	1.84E+02	1.48E+02	1.83E+02	C8H9NO4	[M+H]+	4-Pyridoxic acid (Vitamin B6)	Vitamin	Vitamin	2.02E+05	1.80E+05	6.50E+04	8.98E+04	9.56E+04
pme2816	3.01E+02	2.09E+02	3.00E+02	C20H28O2	[M+H]+	4-Oxoretinol (Vitamin A)	Vitamin	Vitamin	1.34E+04	2.01E+04	1.12E+04	1.35E+04	1.90E+04
