# Supplementary material for: Comparative metabolic profiling of different pakchoi cultivars reveals nutritional diversity via widely targeted metabolomics
Source: Food Chem X. 2024 Apr 10;22:101379. doi: 10.1016/j.fochx.2024.101379 (PMC11031806; doi:10.1016/j.fochx.2024.101379)
Supplement: Supplementary file 5 — Table S5. List of flavonoid metabolites identified in five pakchoi cultivars [file mmc5.csv]

Table S4. List of phenolic acid metabolites identified in five pakchoi cultivars
Index	Q1 (Da)	Q3 (Da)	Molecular weight (Da)	Formula	Ionization model	Compounds	Class I	Class II	MET	PPQ	XQC	QYC	NBC
Hmgn002038	6.37E+02	4.75E+02	6.38E+02	C29H34O16	[M-H]-	β-Oxoacteoside	Phenolic acids	Phenolic acids	1.72E+05	7.57E+04	2.07E+05	6.89E+05	5.17E+04
Lmbn002648	1.63E+02	1.19E+02	1.64E+02	C9H8O3	[M-H]-	α-Hydroxycinnamic Acid*	Phenolic acids	Phenolic acids	6.96E+04	1.12E+05	3.55E+04	1.82E+05	8.88E+04
Zmtn001661	3.15E+02	1.53E+02	3.16E+02	C14H20O8	[M-H]-	Vanilloloside	Phenolic acids	Phenolic acids	1.80E+06	1.13E+06	1.24E+06	9.87E+05	5.85E+05
mws0458	1.51E+02	1.36E+02	1.52E+02	C8H8O3	[M-H]-	Vanillin; 4-Hydroxy-3-Methoxybenzaldehyde*	Phenolic acids	Phenolic acids	2.44E+05	2.70E+05	2.71E+05	3.24E+05	3.54E+05
MWSmce632	1.95E+02	9.30E+01	1.94E+02	C10H10O4	[M+H]+	Vanillin acetate	Phenolic acids	Phenolic acids	9.00E+00	9.00E+00	3.02E+04	9.00E+00	4.43E+04
Jmwn002620	3.41E+02	1.61E+02	3.42E+02	C15H18O9	[M-H]-	Vanillic Acid-4-O-Glucuronide*	Phenolic acids	Phenolic acids	6.08E+05	6.65E+05	8.14E+05	3.27E+07	6.47E+05
Zmhn001883	3.29E+02	2.09E+02	3.30E+02	C14H18O9	[M-H]-	Vanillic acid-4-O-glucoside	Phenolic acids	Phenolic acids	2.04E+04	3.88E+04	4.36E+04	6.25E+04	4.08E+04
mws1200	1.77E+02	1.45E+02	1.78E+02	C10H10O3	[M-H]-	Trans-4-Hydroxycinnamic Acid Methyl Ester*	Phenolic acids	Phenolic acids	1.25E+04	1.41E+04	8.16E+03	2.09E+04	9.46E+03
pme0281	1.65E+02	1.21E+02	1.66E+02	C8H6O4	[M-H]-	Terephthalic acid	Phenolic acids	Phenolic acids	3.30E+04	5.89E+04	6.02E+04	5.22E+04	8.66E+04
Lmgn002253	6.95E+02	3.53E+02	6.96E+02	C31H36O18	[M-H]-	Syringoylcaffeoylquinic acid-D-glucose	Phenolic acids	Phenolic acids	2.53E+04	6.64E+04	1.41E+04	1.07E+06	7.39E+04
mws0011	3.71E+02	2.09E+02	3.72E+02	C17H24O9	[M-H]-	Syringin	Phenolic acids	Phenolic acids	8.35E+05	6.37E+05	6.19E+05	1.31E+07	2.64E+05
pmb0824	5.37E+02	1.77E+02	5.36E+02	C25H28O13	[M+H]+	Syringic acid-4-O-(6''-feruloyl)glucoside	Phenolic acids	Phenolic acids	9.00E+00	7.35E+03	7.24E+03	1.58E+05	1.18E+04
MWSHY0042	1.83E+02	1.40E+02	1.82E+02	C9H10O4	[M+H]+	Syringaldehyde; 4-Hydroxy-3,5-Dimethoxybenzaldehyde	Phenolic acids	Phenolic acids	3.84E+04	4.72E+04	7.72E+04	4.63E+04	2.84E+04
mws0853	2.09E+02	1.79E+02	2.10E+02	C11H14O4	[M-H]-	Sinapyl alcohol*	Phenolic acids	Phenolic acids	8.04E+03	1.57E+04	1.14E+04	1.06E+04	4.40E+03
Lmhn003802	5.61E+02	3.37E+02	5.62E+02	C26H26O14	[M-H]-	Sinapoylsinapoyltartaric acid	Phenolic acids	Phenolic acids	4.03E+04	2.75E+04	1.75E+04	9.31E+05	1.30E+04
pme3443	2.07E+02	1.92E+02	2.08E+02	C11H12O4	[M-H]-	Sinapinaldehyde	Phenolic acids	Phenolic acids	2.13E+04	3.06E+04	2.67E+04	1.88E+04	1.25E+04
mws4085	2.23E+02	1.93E+02	2.24E+02	C11H12O5	[M-H]-	Sinapic acid	Phenolic acids	Phenolic acids	5.74E+05	7.98E+05	4.43E+05	2.55E+06	3.36E+05
Lmbp002309	3.71E+02	2.09E+02	3.70E+02	C17H22O9	[M+H]+	Sinapaldehyde-4-O-Glucoside	Phenolic acids	Phenolic acids	2.51E+04	2.11E+04	2.97E+04	2.53E+04	3.22E+04
Ymjm000148	2.99E+02	1.37E+02	3.00E+02	C14H20O7	[M-H]-	Salidroside	Phenolic acids	Phenolic acids	4.32E+06	2.43E+06	2.06E+06	4.47E+05	1.46E+06
pmn001710	5.21E+02	3.59E+02	5.22E+02	C24H26O13	[M-H]-	Rosmarinic acid-3'-O-glucoside	Phenolic acids	Phenolic acids	1.64E+04	1.99E+03	9.00E+00	1.02E+05	1.87E+04
pmn001367	3.15E+02	1.53E+02	3.16E+02	C13H16O9	[M-H]-	Protocatechuic acid-4-O-glucoside*	Phenolic acids	Phenolic acids	1.23E+06	7.61E+05	8.20E+05	7.32E+05	3.33E+05
MWS2070	1.79E+02	9.20E+01	1.80E+02	C10H12O3	[M-H]-	Propyl 4-hydroxybenzoate	Phenolic acids	Phenolic acids	7.59E+03	9.96E+03	1.16E+04	7.73E+03	1.16E+04
pmp001285	1.49E+02	6.50E+01	1.48E+02	C8H4O3	[M+H]+	Phthalic anhydride	Phenolic acids	Phenolic acids	4.09E+07	3.81E+07	3.46E+07	3.47E+07	3.44E+07
MWS1848	1.35E+02	9.20E+01	1.36E+02	C8H8O2	[M-H]-	Phenyl acetate	Phenolic acids	Phenolic acids	2.25E+04	4.71E+04	5.18E+04	3.66E+04	6.00E+04
mws1505	2.83E+02	1.35E+02	2.84E+02	C17H16O4	[M-H]-	Phenethyl caffeate	Phenolic acids	Phenolic acids	1.70E+04	7.73E+03	6.78E+04	1.01E+04	1.30E+04
Lmhn002926	2.79E+02	1.63E+02	2.80E+02	C13H12O7	[M-H]-	p-Coumaroylmalic acid	Phenolic acids	Phenolic acids	2.29E+06	2.80E+06	2.65E+06	3.63E+03	2.02E+06
Zmhn002301	3.25E+02	1.63E+02	3.26E+02	C15H18O8	[M-H]-	p-Coumaric acid-4-O-glucoside	Phenolic acids	Phenolic acids	1.09E+04	5.15E+04	3.55E+04	1.08E+05	4.85E+04
pmn001669	2.37E+02	1.47E+02	2.38E+02	C12H14O5	[M-H]-	Methyl sinapate	Phenolic acids	Phenolic acids	3.46E+04	2.17E+04	2.44E+04	2.24E+05	1.03E+04
Zmgn004894	1.51E+02	1.36E+02	1.52E+02	C8H8O3	[M-H]-	Methyl 4-hydroxybenzoate*	Phenolic acids	Phenolic acids	3.14E+04	4.23E+04	4.05E+04	5.74E+04	5.02E+04
Lmbn004790	2.09E+02	1.79E+02	2.10E+02	C11H14O4	[M-H]-	Methyl 3-(3-hydroxy-4-methoxyphenyl)propanoate*	Phenolic acids	Phenolic acids	1.37E+04	2.54E+04	1.83E+04	1.33E+04	1.74E+04
Li512113	4.51E+02	3.91E+02	4.52E+02	C20H20O12	[M-H]-	Maleoyl-caffeoylquinic acid	Phenolic acids	Phenolic acids	1.49E+04	3.40E+04	2.92E+04	1.76E+04	4.01E+04
Lmmn001294	3.31E+02	1.53E+02	3.32E+02	C14H20O9	[M-H]-	Koaburaside*	Phenolic acids	Phenolic acids	2.20E+04	4.34E+04	4.38E+04	6.20E+04	2.02E+04
MWSmce040	1.53E+02	6.50E+01	1.52E+02	C8H8O3	[M+H]+	Isovanillin	Phenolic acids	Phenolic acids	7.07E+04	7.18E+04	6.98E+04	1.01E+05	8.70E+04
pme0422	1.93E+02	1.34E+02	1.94E+02	C10H10O4	[M-H]-	Isoferulic Acid	Phenolic acids	Phenolic acids	1.07E+06	1.07E+06	2.24E+05	6.84E+06	1.19E+06
pmn001384	5.15E+02	3.53E+02	5.16E+02	C25H24O12	[M-H]-	Isochlorogenic acid C*	Phenolic acids	Phenolic acids	9.03E+03	9.00E+00	1.69E+04	2.98E+04	1.86E+04
Li512115	5.15E+02	3.53E+02	5.16E+02	C25H24O12	[M-H]-	Isochlorogenic acid B*	Phenolic acids	Phenolic acids	9.03E+03	9.00E+00	1.69E+04	2.98E+04	1.86E+04
mws0008	1.49E+02	1.05E+02	1.50E+02	C9H10O2	[M-H]-	Hydrocinnamic acid	Phenolic acids	Phenolic acids	4.45E+04	3.50E+04	5.84E+04	7.02E+04	6.30E+04
pmb3056	3.55E+02	1.21E+02	3.56E+02	C16H20O9	[M-H]-	Homovanilloylquinic acid	Phenolic acids	Phenolic acids	2.21E+04	3.27E+04	4.61E+04	9.00E+00	2.58E+04
Hmtn001302	2.99E+02	1.37E+02	3.00E+02	C13H16O8	[M-H]-	Glucosyloxybenzoic acid*	Phenolic acids	Phenolic acids	3.65E+06	1.93E+06	1.63E+06	3.54E+05	1.22E+06
Hmbp001276	1.69E+02	6.50E+01	1.68E+02	C8H8O4	[M+H]+	Gallacetophenone	Phenolic acids	Phenolic acids	2.00E+05	2.46E+05	2.22E+05	7.27E+05	2.49E+05
pmn001672	5.47E+02	2.23E+02	5.48E+02	C23H32O15	[M-H]-	Furanofructosyl-α-D-(3-mustard acyl)glucoside*	Phenolic acids	Phenolic acids	3.81E+05	3.62E+05	5.76E+05	2.50E+06	4.76E+05
Lmhn003074	3.09E+02	1.93E+02	3.10E+02	C14H14O8	[M-H]-	Feruloylmalic acid	Phenolic acids	Phenolic acids	4.24E+07	3.82E+07	2.78E+07	1.70E+05	5.79E+07
pmb0108	3.75E+02	1.37E+02	3.74E+02	C19H18O8	[M+H]+	Feruloyl syringic acid	Phenolic acids	Phenolic acids	8.15E+04	3.87E+04	7.74E+04	1.14E+05	7.31E+04
MWSmce083	2.07E+02	1.33E+02	2.08E+02	C11H12O4	[M-H]-	Ferulic acid methyl ester	Phenolic acids	Phenolic acids	7.95E+04	3.09E+04	2.11E+04	7.95E+05	4.14E+04
MWSmce177	2.21E+02	1.33E+02	2.22E+02	C12H14O4	[M-H]-	Ethyl ferulate	Phenolic acids	Phenolic acids	6.82E+03	4.99E+03	1.83E+03	1.16E+04	7.23E+03
pmb2936	5.91E+02	3.67E+02	5.92E+02	C28H32O14	[M-H]-	Disinapoyl glucoside	Phenolic acids	Phenolic acids	4.62E+04	5.72E+04	4.74E+04	1.01E+06	1.22E+04
MWSslk097	1.95E+02	1.63E+02	1.94E+02	C10H10O4	[M+H]+	Dimethyl phthalate	Phenolic acids	Phenolic acids	7.38E+05	6.34E+05	8.01E+05	6.37E+05	7.28E+05
Lmxp011770	2.79E+02	1.49E+02	2.78E+02	C16H22O4	[M+H]+	Diisobutyl phthalate*	Phenolic acids	Phenolic acids	1.98E+07	1.90E+07	1.86E+07	1.83E+07	1.89E+07
Lmlp012720	2.79E+02	1.49E+02	2.78E+02	C16H22O4	[M+H]+	Dibutyl phthalate*	Phenolic acids	Phenolic acids	1.96E+07	1.89E+07	1.85E+07	1.82E+07	1.88E+07
Lmsp003655	5.21E+02	1.31E+02	5.20E+02	C26H32O11	[M+H]+	Dehydrodiconiferyl alcohol-gamma'-O-glucoside	Phenolic acids	Phenolic acids	1.11E+06	7.00E+05	1.71E+06	6.17E+05	8.15E+05
mws2108	3.53E+02	1.91E+02	3.54E+02	C16H18O9	[M-H]-	Cryptochlorogenic acid (4-O-Caffeoylquinic acid)*	Phenolic acids	Phenolic acids	1.64E+06	4.66E+06	1.05E+06	2.23E+06	3.61E+06
mws0093	1.79E+02	1.46E+02	1.80E+02	C10H12O3	[M-H]-	Coniferyl alcohol*	Phenolic acids	Phenolic acids	5.09E+04	6.19E+04	4.49E+04	8.52E+04	8.39E+04
mws0906	3.41E+02	1.79E+02	3.42E+02	C16H22O8	[M-H]-	Coniferin	Phenolic acids	Phenolic acids	2.15E+05	2.34E+05	3.15E+05	1.26E+07	2.22E+05
MWS20194	1.49E+02	1.03E+02	1.48E+02	C9H8O2	[M+H]+	Cinnamic acid	Phenolic acids	Phenolic acids	3.96E+04	4.78E+04	3.49E+04	3.58E+04	4.25E+04
MWS0550	1.33E+02	5.50E+01	1.32E+02	C9H8O	[M+H]+	Cinnamaldehyde	Phenolic acids	Phenolic acids	3.52E+04	3.70E+04	3.14E+04	2.06E+03	4.07E+04
mws0179	3.67E+02	1.91E+02	3.68E+02	C17H20O9	[M-H]-	Chlorogenic acid methyl ester	Phenolic acids	Phenolic acids	1.93E+05	5.19E+05	8.02E+04	1.62E+06	2.46E+05
mws0178	3.53E+02	1.91E+02	3.54E+02	C16H18O9	[M-H]-	Chlorogenic acid (3-O-Caffeoylquinic acid)*	Phenolic acids	Phenolic acids	2.43E+06	7.63E+06	1.61E+06	3.49E+06	5.91E+06
MWSCX015	1.65E+02	9.11E+01	1.64E+02	C9H8O3	[M+H]+	Caffeic aldehyde	Phenolic acids	Phenolic acids	1.07E+05	1.74E+05	7.90E+04	5.66E+04	1.22E+05
mws2212	1.79E+02	1.35E+02	1.80E+02	C9H8O4	[M-H]-	Caffeic acid	Phenolic acids	Phenolic acids	3.92E+05	4.01E+05	1.16E+05	4.98E+06	5.35E+05
MWSmce341	2.79E+02	1.49E+02	2.78E+02	C16H22O4	[M+H]+	Butyl isobutyl phthalate*	Phenolic acids	Phenolic acids	1.42E+07	1.40E+07	1.29E+07	1.36E+07	1.34E+07
Lmhn003240	2.37E+02	1.21E+02	2.38E+02	C11H10O6	[M-H]-	Benzoylmalic acid	Phenolic acids	Phenolic acids	1.31E+05	1.59E+05	1.20E+05	7.52E+02	1.43E+05
pmb0069	1.22E+02	1.05E+02	1.21E+02	C7H7NO	[M+H]+	Benzamide	Phenolic acids	Phenolic acids	1.07E+05	5.88E+05	3.42E+05	6.16E+05	1.63E+05
mws1078	1.38E+02	9.21E+01	1.37E+02	C7H7NO2	[M+H]+	Anthranilic Acid	Phenolic acids	Phenolic acids	1.03E+05	4.01E+05	8.98E+04	2.06E+05	1.34E+05
Lmsn003628	5.47E+02	2.23E+02	5.48E+02	C23H32O15	[M-H]-	6'-O-Sinapoylsucrose*	Phenolic acids	Phenolic acids	4.01E+05	3.57E+05	5.68E+05	2.48E+06	5.18E+05
Zmhn002334	3.55E+02	1.93E+02	3.56E+02	C16H20O9	[M-H]-	6-O-Feruloyl-β-D-glucose	Phenolic acids	Phenolic acids	2.26E+05	1.50E+05	1.24E+05	3.59E+06	1.90E+05
Hmbn002692	5.17E+02	1.75E+02	5.18E+02	C22H30O14	[M-H]-	6'-O-Feruloyl-D-sucrose	Phenolic acids	Phenolic acids	5.68E+04	2.33E+04	2.75E+04	2.00E+05	7.19E+04
pmb3074	3.37E+02	1.91E+02	3.38E+02	C16H18O8	[M-H]-	5-O-p-Coumaroylquinic acid*	Phenolic acids	Phenolic acids	2.39E+05	2.29E+06	4.56E+05	4.85E+05	1.67E+06
pmb3061	4.99E+02	1.63E+02	5.00E+02	C22H28O13	[M-H]-	5-O-p-Coumaroylquinic acid O-glucoside	Phenolic acids	Phenolic acids	4.80E+05	8.25E+05	9.02E+05	2.65E+05	4.31E+05
Lmgn003073	7.35E+02	3.67E+02	3.68E+02	C17H20O9	[2M-H]-	5-O-Feruloylquinic acid	Phenolic acids	Phenolic acids	2.06E+05	1.10E+06	2.47E+04	3.52E+05	6.61E+04
Hmln002806	3.35E+02	1.79E+02	3.36E+02	C16H16O8	[M-H]-	5-O-Caffeoylshikimic acid	Phenolic acids	Phenolic acids	6.78E+04	1.72E+05	1.24E+05	5.76E+05	3.92E+05
Ymjm000151	3.53E+02	1.91E+02	3.54E+02	C16H18O9	[M-H]-	5-O-Caffeoylquinic acid*	Phenolic acids	Phenolic acids	1.75E+07	1.52E+07	1.28E+07	9.88E+06	1.21E+07
Lmzn001582	3.87E+02	2.07E+02	3.88E+02	C18H28O9	[M-H]-	5'-Glucosyloxyjasmanic acid	Phenolic acids	Phenolic acids	7.64E+04	1.02E+05	1.85E+05	1.13E+06	3.08E+04
Hmtn001120	3.15E+02	1.53E+02	3.16E+02	C14H20O8	[M-H]-	5-(2-Hydroxyethyl)-2-O-glucosylphenol	Phenolic acids	Phenolic acids	6.66E+04	9.01E+04	1.45E+05	8.78E+04	1.27E+05
Zmhn001358	2.99E+02	1.37E+02	3.00E+02	C13H16O8	[M-H]-	4-O-Glucosyl-4-hydroxybenzoic acid	Phenolic acids	Phenolic acids	3.73E+06	1.99E+06	1.70E+06	3.71E+05	1.27E+06
Ymjm000150	3.53E+02	1.91E+02	3.54E+02	C16H18O9	[M-H]-	4-O-Caffeoylquinic acid*	Phenolic acids	Phenolic acids	1.58E+07	1.31E+07	1.15E+07	8.69E+06	1.06E+07
Zmhn002032	6.09E+02	4.47E+02	6.10E+02	C28H34O15	[M-H]-	4-O-(6'-O-Glucosylcaffeoylglucosyl)-4-hydroxybenzyl alcohol	Phenolic acids	Phenolic acids	3.49E+06	1.58E+06	2.87E+06	7.36E+06	2.02E+06
pme2828	1.40E+02	9.90E+01	1.39E+02	C6H5NO3	[M+H]+	4-Nitrophenol	Phenolic acids	Phenolic acids	1.96E+06	2.24E+06	2.91E+06	1.50E+06	9.00E+00
Lmbn004847	1.79E+02	1.46E+02	1.80E+02	C10H12O3	[M-H]-	4-Methoxyphenylpropionic acid*	Phenolic acids	Phenolic acids	2.17E+04	1.63E+04	1.28E+04	3.23E+04	2.28E+04
pmb2795	1.77E+02	1.45E+02	1.78E+02	C10H10O3	[M-H]-	4-Methoxycinnamic acid*	Phenolic acids	Phenolic acids	7.21E+03	8.39E+03	6.44E+03	1.21E+04	2.48E+03
pmf0440	1.63E+02	9.11E+01	1.62E+02	C10H10O2	[M+H]+	4-MethoxycinnaMaldehyde	Phenolic acids	Phenolic acids	1.29E+05	1.83E+05	1.44E+05	1.33E+05	2.64E+05
mws0749	1.37E+02	9.30E+01	1.38E+02	C7H6O3	[M-H]-	4-Hydroxybenzoic acid	Phenolic acids	Phenolic acids	7.38E+04	1.22E+05	7.93E+04	1.16E+05	1.51E+05
mws0628	1.21E+02	9.20E+01	1.22E+02	C7H6O2	[M-H]-	4-Hydroxybenzaldehyde	Phenolic acids	Phenolic acids	4.24E+04	4.33E+04	5.39E+04	1.44E+05	5.68E+04
MWSmce466	1.35E+02	9.20E+01	1.36E+02	C8H8O2	[M-H]-	4-Hydroxyacetophenone	Phenolic acids	Phenolic acids	2.61E+04	5.14E+04	4.69E+04	3.66E+04	6.22E+04
Lmgp002595	1.67E+02	1.21E+02	1.66E+02	C9H10O3	[M+H]+	4'-Hydroxy-3'-methoxyacetophenone (Acetovanillone)	Phenolic acids	Phenolic acids	4.94E+04	5.93E+04	1.11E+05	5.17E+04	4.19E+04
pmb1587	2.07E+02	1.65E+02	2.06E+02	C13H18O2	[M+H]+	4-Hydroxy-3,5-diisopropylbenzaldehyde	Phenolic acids	Phenolic acids	1.36E+04	2.12E+04	1.58E+04	1.60E+04	1.70E+04
mws1336	1.38E+02	1.20E+02	1.37E+02	C7H7NO2	[M+H]+	4-Aminobenzoic acid	Phenolic acids	Phenolic acids	2.08E+05	7.35E+06	1.31E+05	2.48E+05	8.49E+04
MWSmce467	1.49E+02	1.08E+02	1.50E+02	C9H10O2	[M-H]-	4-Allylcatechol	Phenolic acids	Phenolic acids	6.64E+04	6.22E+04	4.27E+04	6.20E+04	8.91E+04
pmb3072	4.81E+02	3.19E+02	4.82E+02	C22H26O12	[M-H]-	3-O-p-Coumaroylshikimic acid-O-glucoside	Phenolic acids	Phenolic acids	6.88E+04	1.52E+04	2.26E+04	2.39E+04	2.19E+04
pmb3075	3.19E+02	1.45E+02	3.20E+02	C16H16O7	[M-H]-	3-O-p-Coumaroylshikimic acid	Phenolic acids	Phenolic acids	7.47E+03	2.19E+04	1.12E+04	2.47E+04	1.95E+04
pmn001421	3.37E+02	1.91E+02	3.38E+02	C16H18O8	[M-H]-	3-O-p-Coumaroylquinic acid*	Phenolic acids	Phenolic acids	2.00E+05	1.08E+06	2.31E+05	3.18E+05	6.99E+05
pmb0752	3.69E+02	1.77E+02	3.68E+02	C17H20O9	[M+H]+	3-O-Feruloylquinic acid*	Phenolic acids	Phenolic acids	1.03E+07	6.00E+06	2.16E+06	2.20E+06	3.88E+06
Ymjm000149	3.53E+02	1.91E+02	3.54E+02	C16H18O9	[M-H]-	3-O-Caffeoylquinic acid*	Phenolic acids	Phenolic acids	1.83E+07	1.51E+07	1.27E+07	9.89E+06	1.23E+07
Ymjm000140	3.69E+02	1.77E+02	3.68E+02	C17H20O9	[M+H]+	3-O-Caffeoylquinic acid methyl ester*	Phenolic acids	Phenolic acids	7.90E+06	4.85E+06	1.69E+06	1.85E+06	2.84E+06
MWSmce248	1.63E+02	1.19E+02	1.64E+02	C9H8O3	[M-H]-	3-Hydroxycinnamic Acid*	Phenolic acids	Phenolic acids	4.41E+04	6.63E+04	2.70E+04	7.82E+04	3.53E+04
Lmyp003951	2.27E+02	1.81E+02	2.26E+02	C11H14O5	[M+H]+	3-Hydroxy-1-(4-hydroxy-3,5-dimethoxyphenyl)propan-1-one	Phenolic acids	Phenolic acids	1.51E+04	2.55E+04	1.53E+04	2.54E+04	2.14E+04
MWSslk184	7.53E+02	2.05E+02	7.54E+02	C34H42O19	[M-H]-	3,6'-Disinapoylsucrose	Phenolic acids	Phenolic acids	1.19E+06	1.20E+06	1.07E+06	4.60E+06	3.88E+05
Lmsn004970	5.03E+02	1.79E+02	5.04E+02	C24H24O12	[M-H]-	3,6-Di-O-caffeoyl glucose*	Phenolic acids	Phenolic acids	1.08E+04	8.60E+03	1.91E+04	2.62E+06	1.53E+04
Lmjn003562	6.93E+02	1.75E+02	6.94E+02	C32H38O17	[M-H]-	3,6'-Diferuloylsucrose	Phenolic acids	Phenolic acids	1.80E+05	1.86E+04	2.43E+04	3.31E+05	5.48E+04
pmb2620	2.07E+02	1.33E+02	2.08E+02	C11H12O4	[M-H]-	3,4-Dimethoxycinnamic acid	Phenolic acids	Phenolic acids	4.76E+04	2.05E+04	1.36E+04	5.09E+05	2.39E+04
mws0183	1.53E+02	1.09E+02	1.54E+02	C7H6O4	[M-H]-	3,4-Dihydroxybenzoic acid (Protocatechuic acid)*	Phenolic acids	Phenolic acids	1.02E+05	6.68E+04	9.00E+00	6.78E+04	8.72E+04
Cmsp002787	2.27E+02	1.81E+02	2.26E+02	C11H14O5	[M+H]+	3,4'-Dihydroxy-3',5'-dimethoxypropiophenone	Phenolic acids	Phenolic acids	1.18E+05	1.84E+05	7.50E+04	1.35E+05	1.19E+05
Zmhn004909	4.77E+02	1.69E+02	4.78E+02	C21H18O13	[M-H]-	3,4-Digalloylshikimic acid	Phenolic acids	Phenolic acids	4.63E+04	2.31E+04	2.48E+04	2.80E+04	3.31E+04
ML10179289	1.05E+02	7.70E+01	1.22E+02	C8H10O	[M-H2O+H]+	2-Phenylethanol	Phenolic acids	Phenolic acids	2.65E+05	8.99E+05	5.89E+05	1.08E+06	3.24E+05
MWS1875	1.43E+02	1.15E+02	1.44E+02	C10H8O	[M-H]-	2-Naphthol*	Phenolic acids	Phenolic acids	8.62E+03	9.67E+03	9.30E+03	8.89E+03	1.09E+04
MWSslk228	1.63E+02	5.71E+01	1.62E+02	C10H10O2	[M+H]+	2-methoxycinnamaldehyde	Phenolic acids	Phenolic acids	6.59E+05	7.40E+05	7.38E+05	8.84E+05	9.61E+05
Lmmn001643	1.63E+02	1.19E+02	1.64E+02	C9H8O3	[M-H]-	2-Hydroxycinnamic acid*	Phenolic acids	Phenolic acids	2.31E+04	1.53E+05	6.15E+04	1.64E+05	1.12E+05
pmp000087	2.69E+02	1.77E+02	2.68E+02	C13H16O6	[M+H]+	2-Feruloyl-sn-glycerol	Phenolic acids	Phenolic acids	1.13E+04	1.56E+04	8.06E+03	1.34E+04	3.52E+04
NK10253223	1.68E+02	9.41E+01	1.67E+02	C8H9NO3	[M+H]+	2-Amino-3-methoxybenzoic acid	Phenolic acids	Phenolic acids	2.62E+05	3.76E+05	3.21E+05	4.20E+05	3.89E+05
Lmln010063	2.05E+02	1.89E+02	2.06E+02	C14H22O	[M-H]-	2,6-Di-tert-butylphenol*	Phenolic acids	Phenolic acids	5.00E+05	3.54E+05	5.03E+05	5.30E+05	3.88E+05
Lmbn001981	1.37E+02	9.30E+01	1.38E+02	C7H6O3	[M-H]-	2,5-Dihydroxybenzaldehyde	Phenolic acids	Phenolic acids	6.11E+04	8.46E+04	5.70E+04	8.32E+04	1.19E+05
Lmbn013410	2.05E+02	1.89E+02	2.06E+02	C14H22O	[M-H]-	2,4-Di-Tert-Butylphenol*	Phenolic acids	Phenolic acids	4.38E+05	3.18E+05	4.40E+05	4.68E+05	3.45E+05
mws0639	1.53E+02	1.09E+02	1.54E+02	C7H6O4	[M-H]-	2,3-Dihydroxybenzoic Acid*	Phenolic acids	Phenolic acids	5.60E+04	7.17E+04	3.97E+04	6.58E+04	8.65E+04
pme3083	1.64E+02	1.20E+02	1.65E+02	C8H7NO3	[M-H]-	2-(Formylamino)benzoic acid	Phenolic acids	Phenolic acids	4.95E+04	6.13E+04	2.37E+04	7.26E+04	5.72E+04
Jmwn002117	3.31E+02	1.53E+02	3.32E+02	C14H20O9	[M-H]-	2-(3,4-dihydroxyphenyl)ethanediol 1-O-β-D-glucopyranoside*	Phenolic acids	Phenolic acids	2.20E+04	4.90E+04	4.31E+04	5.40E+04	3.09E+04
HJN003	3.85E+02	2.23E+02	3.86E+02	C17H22O10	[M-H]-	1-O-Sinapoyl-β-D-glucose	Phenolic acids	Phenolic acids	5.52E+05	7.87E+05	1.23E+06	7.78E+06	3.48E+05
Zmhn001926	2.99E+02	1.37E+02	3.00E+02	C13H16O8	[M-H]-	1-O-Salicyloyl-β-D-glucose*	Phenolic acids	Phenolic acids	3.68E+06	1.88E+06	1.69E+06	3.74E+05	1.29E+06
Lmsn003111	3.25E+02	1.45E+02	3.26E+02	C15H18O8	[M-H]-	1-O-p-Coumaroyl-β-D-glucose	Phenolic acids	Phenolic acids	8.01E+03	1.24E+05	7.86E+04	7.72E+05	8.60E+04
pmb3068	3.37E+02	1.73E+02	3.38E+02	C16H18O8	[M-H]-	1-O-p-Coumaroylquinic acid	Phenolic acids	Phenolic acids	9.41E+05	1.09E+06	8.68E+05	6.16E+05	8.84E+05
pmb2871	3.15E+02	1.53E+02	3.16E+02	C13H16O9	[M-H]-	1-O-Gentisoyl-β-D-glucoside*	Phenolic acids	Phenolic acids	1.43E+06	9.83E+05	1.08E+06	8.94E+05	4.86E+05
Lmsn004090	4.77E+02	1.69E+02	4.78E+02	C22H22O12	[M-H]-	1-O-Galloyl-3-O-p-Coumaroyl-β-D-glucose*	Phenolic acids	Phenolic acids	2.07E+04	2.48E+04	2.91E+04	1.29E+04	2.50E+04
Lmsn004162	4.77E+02	1.69E+02	4.78E+02	C22H22O12	[M-H]-	1-O-Galloyl-2-O-p-Coumaroyl-β-D-glucose*	Phenolic acids	Phenolic acids	1.57E+04	1.43E+04	2.68E+04	5.29E+03	2.52E+04
Zmhn002422	3.55E+02	1.93E+02	3.56E+02	C16H20O9	[M-H]-	1-O-Feruloyl-β-D-glucose	Phenolic acids	Phenolic acids	2.27E+05	7.39E+04	1.31E+05	3.52E+06	2.18E+05
pma3724	3.69E+02	1.77E+02	3.68E+02	C17H20O9	[M+H]+	1-O-Feruloylquinic acid	Phenolic acids	Phenolic acids	1.03E+07	2.56E+07	3.41E+06	1.34E+07	6.34E+06
Lmsn002548	3.41E+02	1.61E+02	3.42E+02	C15H18O9	[M-H]-	1-O-Caffeoyl-β-D-glucose*	Phenolic acids	Phenolic acids	6.54E+05	7.23E+05	9.42E+05	3.59E+07	7.08E+05
Lmsn002288	5.03E+02	3.41E+02	5.04E+02	C21H28O14	[M-H]-	1-O-Caffeoyl-(6-O-glucosyl)-β-D-glucose	Phenolic acids	Phenolic acids	2.29E+04	1.32E+04	3.04E+04	3.92E+05	1.59E+04
MWS2066	1.43E+02	1.15E+02	1.44E+02	C10H8O	[M-H]-	1-Naphthol*	Phenolic acids	Phenolic acids	5.59E+03	8.13E+03	1.13E+04	6.98E+03	1.14E+04
pmp000086	2.69E+02	1.77E+02	2.68E+02	C13H16O6	[M+H]+	1-Feruloyl-sn-glycerol	Phenolic acids	Phenolic acids	9.65E+04	8.24E+04	8.37E+04	1.45E+05	4.03E+05
mws0748	3.53E+02	1.91E+02	3.54E+02	C16H18O9	[M-H]-	1-Caffeoylquinic acid*	Phenolic acids	Phenolic acids	1.52E+07	1.21E+07	1.02E+07	8.72E+06	1.01E+07
Lmsn004322	5.03E+02	1.79E+02	5.04E+02	C24H24O12	[M-H]-	1,6-Di-O-caffeoyl-β-D-glucose*	Phenolic acids	Phenolic acids	1.38E+04	4.31E+03	1.43E+04	2.72E+06	9.00E+00
mws1584	5.15E+02	1.91E+02	5.16E+02	C25H24O12	[M-H]-	1,3-O-Dicaffeoylquinic Acid (Cynarin)	Phenolic acids	Phenolic acids	3.55E+04	6.92E+04	2.75E+04	4.17E+04	1.98E+04
Lmbp000728	1.21E+02	7.70E+01	1.20E+02	C8H8O	[M+H]+	(S)-2-Phenyloxirane	Phenolic acids	Phenolic acids	1.35E+06	7.79E+05	3.35E+06	1.05E+06	4.81E+05
pmn001612	7.53E+02	5.29E+02	7.54E+02	C34H42O19	[M-H]-	(3-Mustard acyl)-fructosyl-α-D-(6-mustard acyl)glucoside	Phenolic acids	Phenolic acids	3.27E+06	3.55E+06	3.44E+06	1.30E+07	1.19E+06
pmn001613	9.59E+02	7.53E+02	9.60E+02	C45H52O23	[M-H]-	(3,4-Dimustard acyl)-fructosyl-α-D-(6-mustard acyl)glucoside	Phenolic acids	Phenolic acids	9.00E+00	8.25E+03	5.82E+03	3.39E+04	9.00E+00
