# Supplementary material for: Comparative metabolic profiling of different pakchoi cultivars reveals nutritional diversity via widely targeted metabolomics
Source: Food Chem X. 2024 Apr 10;22:101379. doi: 10.1016/j.fochx.2024.101379 (PMC11031806; doi:10.1016/j.fochx.2024.101379)
Supplement: Supplementary file 6 — Table S6. List of glucosinolate metabolites identified in five pakchoi cultivars [file mmc6.csv]

Table S5. List of flavonoid metabolites identified in five pakchoi cultivars
Index	Q1 (Da)	Q3 (Da)	Molecular weight (Da)	Formula	Ionization model	Compounds	Class I	Class II	MET	PPQ	XQC	QYC	NBC
Zmjp003291	5.95E+02	4.33E+02	5.94E+02	C27H30O15	[M+H]+	Vitexin-2''-O-galactoside	Flavonoids	Flavones	3.60E+04	2.87E+04	4.02E+04	3.23E+04	4.72E+04
pmb3041	5.21E+02	3.29E+02	5.22E+02	C23H22O14	[M-H]-	Tricin-7-O-saccharic acid	Flavonoids	Flavones	6.11E+05	2.69E+05	2.36E+05	3.31E+06	4.63E+05
pmb0736	4.93E+02	3.31E+02	4.92E+02	C23H24O12	[M+H]+	Tricin-7-O-Glucoside	Flavonoids	Flavones	3.61E+04	2.26E+04	1.24E+04	2.58E+04	9.00E+00
MWSHY0095	3.31E+02	2.71E+02	3.30E+02	C17H14O7	[M+H]+	Tricin (5,7,4'-Trihydroxy-3',5'-dimethoxyflavone)	Flavonoids	Flavones	4.34E+04	3.33E+04	2.13E+04	2.55E+04	9.00E+00
mws0055	3.73E+02	3.43E+02	3.72E+02	C20H20O7	[M+H]+	Tangeretin (4',5,6,7,8-Pentamethoxyflavone)	Flavonoids	Flavones	3.99E+03	7.00E+03	9.49E+03	6.52E+03	7.02E+03
Zmhp005139	5.65E+02	3.17E+02	5.64E+02	C25H24O15	[M+H]+	Tamarixetin-3-O-(6''-malonyl)glucoside*	Flavonoids	Flavonols	4.76E+04	5.01E+04	2.84E+04	3.86E+04	3.79E+04
Lmjp002906	4.79E+02	3.17E+02	4.78E+02	C22H22O12	[M+H]+	Rhamnetin-3-O-Glucoside*	Flavonoids	Flavonols	5.93E+06	4.74E+06	3.17E+06	1.18E+07	3.84E+06
pmb0711	6.11E+02	3.03E+02	6.10E+02	C27H30O16	[M+H]+	Quercetin-7-O-rutinoside*	Flavonoids	Flavonols	1.05E+04	3.63E+04	1.06E+04	6.22E+03	3.80E+04
mws1329	4.63E+02	3.01E+02	4.64E+02	C21H20O12	[M-H]-	Quercetin-7-O-glucoside*	Flavonoids	Flavonols	1.03E+05	1.28E+05	1.53E+05	3.14E+05	1.85E+05
Lmmp002995	7.13E+02	3.03E+02	7.12E+02	C30H32O20	[M+H]+	Quercetin-7-O-(2''-malonyl)glucosyl-5-O-glucoside	Flavonoids	Flavonols	4.57E+03	9.04E+02	2.68E+03	9.48E+02	4.46E+03
Smgp004575	4.65E+02	3.03E+02	4.64E+02	C21H20O12	[M+H]+	Quercetin-5-O-β-D-glucoside*	Flavonoids	Flavonols	9.83E+05	1.24E+06	1.10E+06	1.22E+06	1.36E+06
mws0856	4.63E+02	3.01E+02	4.64E+02	C21H20O12	[M-H]-	Quercetin-4'-O-glucoside (Spiraeoside)*	Flavonoids	Flavonols	1.41E+05	1.87E+05	2.05E+05	3.53E+05	2.47E+05
MWSHY0162	6.27E+02	3.03E+02	6.26E+02	C27H30O17	[M+H]+	Quercetin-3-O-sophoroside (Baimaside)	Flavonoids	Flavonols	2.61E+05	1.03E+06	7.07E+05	3.69E+05	8.51E+05
MWSHY0067	6.11E+02	3.03E+02	6.10E+02	C27H30O16	[M+H]+	Quercetin-3-O-rutinoside (Rutin)*	Flavonoids	Flavonols	9.98E+03	3.39E+04	9.55E+03	9.19E+03	4.29E+04
Lmjp002461	6.11E+02	3.03E+02	6.10E+02	C27H30O16	[M+H]+	Quercetin-3-O-neohesperidoside*	Flavonoids	Flavonols	8.53E+03	3.47E+04	7.58E+03	6.58E+03	4.68E+04
Lmsp004166	6.11E+02	3.03E+02	6.10E+02	C27H30O16	[M+H]+	Quercetin-3-O-glucoside-7-O-rhamnoside*	Flavonoids	Flavonols	8.53E+03	3.47E+04	7.58E+03	6.58E+03	4.68E+04
MWSHY0046	4.65E+02	3.03E+02	4.64E+02	C21H20O12	[M+H]+	Quercetin-3-O-glucoside (Isoquercitrin)*	Flavonoids	Flavonols	9.89E+05	1.19E+06	1.12E+06	1.21E+06	1.33E+06
Hmap001789	9.51E+02	3.03E+02	9.50E+02	C39H50O27	[M+H]+	Quercetin-3-O-gentiotetroside	Flavonoids	Flavonols	1.28E+05	1.61E+05	1.14E+05	3.96E+05	2.16E+05
MWSHY0113	4.65E+02	3.03E+02	4.64E+02	C21H20O12	[M+H]+	Quercetin-3-O-galactoside (Hyperin)*	Flavonoids	Flavonols	3.90E+05	4.54E+05	4.14E+05	4.85E+05	4.85E+05
Lmmp003091	6.11E+02	3.03E+02	6.10E+02	C27H30O16	[M+H]+	Quercetin-3-O-(4''-O-glucosyl)rhamnoside*	Flavonoids	Flavonols	1.07E+04	2.87E+04	1.23E+04	9.63E+03	4.97E+04
Lmdp004160	7.89E+02	3.25E+02	7.88E+02	C36H36O20	[M+H]+	Quercetin-3-O-(2'''-O-caffeoyl)sophoroside	Flavonoids	Flavonols	1.09E+04	2.05E+04	1.11E+04	2.44E+04	3.38E+04
HJAP135	5.05E+02	2.57E+02	5.04E+02	C24H24O12	[M+H]+	Pinocembrin-7-O-(6''-O-malonyl)glucoside	Flavonoids	Flavanones	1.02E+06	1.42E+05	4.37E+05	2.10E+05	7.15E+04
mws2118	4.35E+02	1.67E+02	4.36E+02	C21H24O10	[M-H]-	Phloretin-2'-O-glucoside (Phlorizin)	Flavonoids	Chalcones	1.04E+04	1.33E+04	1.37E+04	4.29E+04	3.30E+03
Zmjp003031	6.11E+02	4.49E+02	6.10E+02	C27H30O16	[M+H]+	Orientin-2''-O-galactoside	Flavonoids	Flavones	3.58E+07	2.09E+07	3.36E+07	2.57E+07	2.30E+07
Hmgp002036	4.79E+02	3.17E+02	4.78E+02	C22H22O12	[M+H]+	Nepetin-7-O-glucoside(Nepitrin)*	Flavonoids	Flavones	9.74E+06	6.83E+06	4.88E+06	1.65E+07	5.65E+06
Hmgp002148	4.79E+02	3.17E+02	4.78E+02	C22H22O12	[M+H]+	Nepetin-7-O-alloside*	Flavonoids	Flavones	1.00E+07	7.74E+06	5.31E+06	1.86E+07	6.08E+06
mws1179	4.33E+02	2.71E+02	4.34E+02	C21H22O10	[M-H]-	Naringenin-7-O-glucoside (Prunin)	Flavonoids	Flavanones	1.13E+05	1.41E+05	2.72E+05	3.85E+05	1.72E+05
pma0791	5.21E+02	2.73E+02	5.20E+02	C24H24O13	[M+H]+	Naringenin-7-O-(6''-malonyl)glucoside	Flavonoids	Flavanones	4.13E+05	8.20E+04	7.58E+05	7.33E+05	7.37E+04
HJN087	4.33E+02	2.71E+02	4.34E+02	C21H22O10	[M-H]-	Naringenin-4'-O-glucoside	Flavonoids	Flavanones	4.53E+04	5.83E+04	2.99E+04	1.75E+05	7.65E+04
Lmtn002997	4.93E+02	3.31E+02	4.94E+02	C22H22O13	[M-H]-	Mearnsetin-3-O-glucoside	Flavonoids	Flavones	6.76E+03	4.16E+04	2.73E+03	3.57E+04	1.71E+04
pme2459	4.49E+02	2.87E+02	4.48E+02	C21H20O11	[M+H]+	Luteolin-7-O-glucoside (Cynaroside)	Flavonoids	Flavones	2.43E+06	4.63E+06	3.39E+06	1.06E+06	2.30E+06
Hmpp002612	6.11E+02	2.87E+02	6.10E+02	C27H30O16	[M+H]+	Luteolin-7-O-gentiobioside	Flavonoids	Flavones	2.28E+06	1.15E+06	4.04E+05	2.56E+06	1.98E+06
Cwjp002289	9.19E+02	7.57E+02	9.18E+02	C42H46O23	[M+H]+	Luteolin-7-O-(2''''-O-rhamnosyl)sophorotrioside	Flavonoids	Flavones	3.98E+03	1.63E+04	1.39E+04	9.68E+03	3.33E+03
Zmxp003107	6.11E+02	2.87E+02	6.10E+02	C27H30O16	[M+H]+	Luteolin-7,3'-di-O-glucoside	Flavonoids	Flavones	9.02E+06	1.10E+07	1.23E+07	2.87E+06	6.02E+06
Lmnp002413	5.95E+02	4.49E+02	5.94E+02	C27H30O15	[M+H]+	Luteolin-6-C-glucoside-7-O-rhamnoside	Flavonoids	Flavones	5.93E+04	1.92E+04	6.42E+04	3.08E+04	2.39E+04
Hmpp003270	4.49E+02	2.87E+02	4.48E+02	C21H20O11	[M+H]+	Luteolin-4'-O-glucoside*	Flavonoids	Flavones	1.65E+07	7.25E+06	1.02E+07	7.99E+06	8.27E+06
Lmlp003531	4.49E+02	2.87E+02	4.48E+02	C21H20O11	[M+H]+	Luteolin-3'-O-glucoside*	Flavonoids	Flavones	8.68E+06	3.81E+06	5.14E+06	4.24E+06	4.76E+06
Hmcp001636	5.09E+02	3.47E+02	5.08E+02	C23H24O13	[M+H]+	Limocitrin-7-O-glucoside	Flavonoids	Flavonols	3.69E+04	3.78E+04	4.50E+04	8.69E+04	4.73E+04
mws0089	4.47E+02	2.85E+02	4.48E+02	C21H20O11	[M-H]-	Kaempferol-7-O-glucoside*	Flavonoids	Flavonols	1.54E+06	8.17E+05	1.09E+06	7.42E+05	8.96E+05
Xmyp005654	4.49E+02	2.87E+02	4.48E+02	C21H20O11	[M+H]+	Kaempferol-4'-O-glucoside*	Flavonoids	Flavonols	1.53E+07	7.04E+06	9.85E+06	7.87E+06	8.46E+06
Zmcp102986	9.79E+02	2.87E+02	9.78E+02	C44H50O25	[M+H]+	kaempferol-3-sinapoyldiglucoside-7-glucoside	Flavonoids	Flavonols	6.88E+05	7.73E+05	9.12E+05	3.54E+05	5.53E+05
Zmcp004272	8.17E+02	2.87E+02	8.16E+02	C38H40O20	[M+H]+	kaempferol-3-sinapoyldiglucoside	Flavonoids	Flavonols	1.01E+05	8.57E+04	1.12E+05	1.96E+04	6.44E+04
Hmap001882	9.35E+02	2.87E+02	9.34E+02	C39H50O26	[M+H]+	Kaempferol-3-O-sophorotrioside-7-O-glucoside	Flavonoids	Flavonols	1.34E+06	1.32E+06	1.12E+06	1.65E+06	1.02E+06
Lmsp003161	7.57E+02	2.87E+02	7.56E+02	C33H40O20	[M+H]+	Kaempferol-3-O-sophoroside-7-O-rhamnoside*	Flavonoids	Flavonols	3.78E+04	1.79E+04	3.13E+04	1.05E+04	7.40E+03
Lmwp003888	7.73E+02	2.87E+02	7.72E+02	C33H40O21	[M+H]+	Kaempferol-3-O-sophoroside-7-O-glucoside	Flavonoids	Flavonols	1.60E+05	1.40E+05	1.26E+05	1.96E+05	1.32E+05
Cwjp002007	9.49E+02	1.77E+02	9.48E+02	C43H48O24	[M+H]+	Kaempferol-3-O-sophoroside-7-O-(2''-Feruloyl)glucoside	Flavonoids	Flavonols	1.19E+06	1.11E+06	5.88E+05	7.16E+05	1.28E+06
Lmyn001269	6.09E+02	2.85E+02	6.10E+02	C27H30O16	[M-H]-	Kaempferol-3-O-sophoroside	Flavonoids	Flavonols	5.38E+04	4.61E+04	9.34E+04	6.28E+04	4.98E+04
Zmcp003989	5.95E+02	2.87E+02	5.94E+02	C27H30O15	[M+H]+	Kaempferol-3-O-rhamnosyl(1→2)glucoside	Flavonoids	Flavonols	1.02E+05	4.21E+04	1.01E+05	5.32E+04	5.68E+04
pmp001105	7.57E+02	2.87E+02	7.56E+02	C33H40O20	[M+H]+	Kaempferol-3-O-neohesperidoside-7-O-glucoside*	Flavonoids	Flavonols	3.78E+04	1.79E+04	3.13E+04	1.05E+04	7.40E+03
MWSHY0136	4.49E+02	2.87E+02	4.48E+02	C21H20O11	[M+H]+	Kaempferol-3-O-glucoside (Astragalin)*	Flavonoids	Flavonols	1.73E+07	7.61E+06	1.09E+07	8.70E+06	8.79E+06
mws0913	4.47E+02	2.85E+02	4.48E+02	C21H20O11	[M-H]-	Kaempferol-3-O-galactoside (Trifolin)*	Flavonoids	Flavonols	1.97E+06	1.09E+06	1.42E+06	1.11E+06	1.27E+06
Lmqp002349	8.59E+02	6.97E+02	8.58E+02	C36H42O24	[M+H]+	Kaempferol-3-O-(6''''-malonyl)sophorotrioside	Flavonoids	Flavonols	2.47E+04	4.16E+04	6.25E+04	2.27E+04	3.02E+04
Hmcp001629	6.97E+02	4.49E+02	6.96E+02	C30H32O19	[M+H]+	Kaempferol-3-O-(6''-Malonyl)glucoside-7-O-Glucoside	Flavonoids	Flavonols	1.63E+05	5.29E+04	1.33E+05	5.64E+04	5.46E+04
Lmdp004668	7.87E+02	3.39E+02	7.86E+02	C37H38O19	[M+H]+	Kaempferol-3-O-(6''-Feruloyl)glucosyl-(1→4)-galactoside	Flavonoids	Flavonols	1.59E+05	1.89E+04	4.71E+04	1.65E+05	3.37E+04
Lmdp004336	7.73E+02	3.25E+02	7.72E+02	C36H36O19	[M+H]+	Kaempferol-3-O-(6'''-Caffeoyl)glucosyl-(1→2)-Galactoside	Flavonoids	Flavonols	2.66E+05	2.21E+05	1.92E+05	2.10E+05	2.17E+05
Lmdp004819	9.03E+02	3.69E+02	9.02E+02	C41H42O23	[M+H]+	Kaempferol-3-O-(2''-sinapoyl)glucosyl-(1→2)-(6''-malonyl)glucoside	Flavonoids	Flavonols	9.00E+00	2.10E+04	2.67E+04	3.42E+04	1.55E+04
Zmcn003728	6.09E+02	2.85E+02	6.10E+02	C27H30O16	[M-H]-	Kaempferol-3,7-O-diglucoside	Flavonoids	Flavonols	1.00E+06	5.02E+05	8.54E+05	2.05E+06	5.76E+05
Zmhp006502	5.49E+02	3.01E+02	5.48E+02	C25H24O14	[M+H]+	Kaempferide-3-O-(6''-malonyl)glucoside	Flavonoids	Flavonols	1.08E+05	2.12E+04	4.55E+04	6.13E+04	9.00E+00
pmb0666	8.01E+02	6.39E+02	8.00E+02	C38H40O19	[M+H]+	Isovitexin-7-O-(6''-sinapoyl)glucoside	Flavonoids	Flavones	1.49E+04	1.20E+04	2.27E+04	2.35E+04	1.24E+04
Hmcp002207	4.79E+02	3.17E+02	4.78E+02	C22H22O12	[M+H]+	Isorhamnetin-7-O-glucoside (Brassicin)*	Flavonoids	Flavonols	1.06E+07	7.87E+06	5.58E+06	1.94E+07	6.70E+06
Lmsp003252	6.41E+02	3.17E+02	6.40E+02	C28H32O17	[M+H]+	Isorhamnetin-3-O-sophoroside	Flavonoids	Flavonols	1.16E+06	8.52E+05	7.35E+05	2.29E+06	6.65E+05
pme1540	6.25E+02	3.17E+02	6.24E+02	C28H32O16	[M+H]+	Isorhamnetin-3-O-neohesperidoside	Flavonoids	Flavonols	1.11E+05	5.84E+04	5.27E+04	2.51E+05	4.50E+04
Lmsp004045	6.25E+02	3.17E+02	6.24E+02	C28H32O16	[M+H]+	Isorhamnetin-3-O-glucoside-7-O-rhamnoside*	Flavonoids	Flavonols	7.74E+04	4.24E+04	3.17E+04	1.63E+05	3.35E+04
Lmjp003044	4.79E+02	3.17E+02	4.78E+02	C22H22O12	[M+H]+	Isorhamnetin-3-O-Glucoside*	Flavonoids	Flavonols	1.01E+07	7.86E+06	5.46E+06	1.97E+07	6.49E+06
Lmsp003939	6.25E+02	3.17E+02	6.24E+02	C28H32O16	[M+H]+	Isorhamnetin-3-O-galactoide-7-O-rhamnoside*	Flavonoids	Flavonols	8.96E+04	4.54E+04	4.04E+04	1.67E+05	3.26E+04
Hmcp001658	7.27E+02	4.79E+02	7.26E+02	C31H34O20	[M+H]+	Isorhamnetin-3-O-(6''-malonyl)glucoside-7-O-glucoside	Flavonoids	Flavonols	2.26E+05	1.94E+05	1.55E+05	6.06E+05	1.96E+05
HJAP064	5.65E+02	3.17E+02	5.64E+02	C25H24O15	[M+H]+	Isorhamnetin-3-O-(6''-malonyl)glucoside*	Flavonoids	Flavonols	4.02E+04	4.39E+04	2.61E+04	5.03E+04	3.69E+04
Hmcp001919	6.83E+02	5.21E+02	6.82E+02	C30H34O18	[M+H]+	Isorhamnetin-3-O-(6''-acetylglucosyl)(1→3)-glucoside	Flavonoids	Flavonols	2.05E+04	1.45E+04	1.67E+04	6.97E+04	1.43E+04
Hmcp001578	6.41E+02	4.79E+02	6.40E+02	C28H32O17	[M+H]+	Isorhamnetin-3,7-O-diglucoside	Flavonoids	Flavonols	2.42E+06	1.74E+06	1.51E+06	4.58E+06	1.40E+06
pmb0624	6.11E+02	4.31E+02	6.10E+02	C27H30O16	[M+H]+	Isoorientin-7-O-glucoside	Flavonoids	Flavones	2.11E+05	1.20E+05	2.28E+05	1.48E+05	1.44E+05
Lmdp003286	4.65E+02	3.03E+02	4.64E+02	C21H20O12	[M+H]+	Isohyperoside*	Flavonoids	Flavonols	1.06E+06	1.24E+06	1.19E+06	1.25E+06	1.39E+06
Lmnp002845	4.63E+02	3.43E+02	4.62E+02	C22H22O11	[M+H]+	Hispidulin-8-C-glucoside	Flavonoids	Flavones	2.16E+04	1.17E+04	2.22E+04	1.69E+04	1.74E+04
MWSHY0195	4.63E+02	3.01E+02	4.62E+02	C22H22O11	[M+H]+	Hispidulin-7-O-glucoside(Homoplantaginin)*	Flavonoids	Flavones	1.73E+05	1.24E+05	9.64E+04	1.85E+05	6.21E+04
pme1598	4.63E+02	3.01E+02	4.64E+02	C22H24O11	[M-H]-	Hesperetin-5-O-glucoside	Flavonoids	Flavanones	1.39E+05	1.50E+05	1.61E+05	3.09E+05	1.98E+05
Lmmp000897	6.11E+02	2.87E+02	6.10E+02	C30H26O14	[M+H]+	Gallocatechin-(4α→8)-gallocatechin	Flavonoids	Flavanols	1.27E+06	6.56E+05	1.16E+06	9.64E+05	8.40E+05
mws2220	4.57E+02	1.69E+02	4.58E+02	C22H18O11	[M-H]-	Gallocatechin gallate*	Flavonoids	Flavanols	5.64E+03	6.76E+04	1.05E+05	1.22E+04	9.46E+04
HJN086	4.49E+02	2.87E+02	4.50E+02	C21H22O11	[M-H]-	Eriodictyol-3'-O-glucoside*	Flavonoids	Flavanones	8.26E+04	8.38E+04	6.70E+04	1.37E+05	4.32E+04
mws0034	4.57E+02	1.69E+02	4.58E+02	C22H18O11	[M-H]-	Epigallocatechin-3-gallate*	Flavonoids	Flavanols	6.86E+03	6.26E+04	8.41E+04	1.38E+04	7.99E+04
mws1422	2.75E+02	1.07E+02	2.74E+02	C15H14O5	[M+H]+	Epiafzelechin	Flavonoids	Flavanols	1.66E+04	2.68E+04	2.75E+04	1.21E+04	3.69E+04
Hmmp004965	4.63E+02	3.01E+02	4.62E+02	C22H22O11	[M+H]+	Diosmetin-7-O-glucoside*	Flavonoids	Flavones	1.54E+05	1.17E+05	1.00E+05	1.65E+05	6.45E+04
pmp000579	4.63E+02	3.01E+02	4.62E+02	C22H22O11	[M+H]+	Diosmetin-7-O-galactoside*	Flavonoids	Flavones	1.55E+05	1.04E+05	9.51E+04	1.45E+05	5.54E+04
Lmmn004625	4.49E+02	2.87E+02	4.50E+02	C21H22O11	[M-H]-	Dihydrokaempferol-7-O-glucoside*	Flavonoids	Flavanonols	7.08E+04	8.92E+04	7.83E+04	1.41E+05	5.43E+04
HJN055	4.35E+02	2.73E+02	4.36E+02	C21H24O10	[M-H]-	Dihydrocharcone-4'-O-glucoside	Flavonoids	Chalcones	2.48E+04	2.56E+04	2.85E+04	8.15E+04	1.71E+04
Zmcp002839	7.89E+02	3.03E+02	7.89E+02	C33H41O22+	[M]+	Delphinidin-3,5,3'-Tri-O-glucoside	Flavonoids	Anthocyanidins	4.48E+05	1.60E+06	1.55E+06	5.77E+05	1.03E+06
Zmcp002986	7.73E+02	2.87E+02	7.73E+02	C33H41O21+	[M]+	Cyanidin-3-O-sophoroside-5-O-glucoside	Flavonoids	Anthocyanidins	1.73E+07	1.56E+07	2.19E+07	2.73E+06	7.03E+06
Zmcp003437	9.79E+02	2.87E+02	9.79E+02	C44H51O25+	[M]+	Cyanidin-3-O-(6''-O-sinapoyl)sophoroside-5-O-glucoside	Flavonoids	Anthocyanidins	6.88E+05	7.73E+05	9.12E+05	3.54E+05	5.53E+05
pmb3012	4.61E+02	2.99E+02	4.62E+02	C22H22O11	[M-H]-	Chrysoeriol-7-O-glucoside	Flavonoids	Flavones	9.00E+00	1.67E+04	1.61E+04	1.74E+04	8.30E+03
Zmxp002867	6.25E+02	3.01E+02	6.24E+02	C28H32O16	[M+H]+	Chrysoeriol-5,7-di-O-glucoside	Flavonoids	Flavones	1.73E+04	1.62E+04	1.74E+04	3.30E+04	1.48E+04
Lmtn002796	4.49E+02	2.87E+02	4.50E+02	C21H22O11	[M-H]-	Aromadendrin-7-O-glucoside	Flavonoids	Flavanonols	4.15E+04	2.93E+04	7.01E+04	4.60E+04	1.37E+04
MWSHY0189	4.33E+02	2.71E+02	4.32E+02	C21H20O10	[M+H]+	Apigenin-7-O-glucoside(Cosmosiin)*	Flavonoids	Flavones	1.02E+05	7.15E+04	1.24E+05	5.31E+04	6.80E+04
MWS20148	4.33E+02	2.71E+02	4.32E+02	C21H20O10	[M+H]+	Apigenin-4'-O-glucoside*	Flavonoids	Flavones	1.21E+05	7.31E+04	1.26E+05	6.82E+04	1.01E+05
pmp001309	4.65E+02	3.03E+02	4.64E+02	C21H20O12	[M+H]+	6-Hydroxykaempferol-7-O-glucoside*	Flavonoids	Flavonols	7.21E+04	2.55E+05	1.61E+05	3.67E+05	2.96E+05
pmp001311	6.27E+02	3.03E+02	6.26E+02	C27H30O17	[M+H]+	6-Hydroxykaempferol-7,6-O-Diglucoside	Flavonoids	Flavonols	1.12E+07	1.14E+07	1.59E+07	1.55E+07	1.46E+07
Zmhp002730	6.27E+02	3.03E+02	6.26E+02	C27H30O17	[M+H]+	6-Hydroxykaempferol-6,7-O-Diglucoside*	Flavonoids	Flavonols	8.26E+06	8.96E+06	1.09E+07	1.21E+07	9.61E+06
Zmhp102730	6.27E+02	3.03E+02	6.26E+02	C27H30O17	[M+H]+	6-Hydroxykaempferol-3,6-O-Diglucoside*	Flavonoids	Flavonols	8.15E+06	9.35E+06	1.13E+07	1.27E+07	1.04E+07
Zmhp001956	7.89E+02	3.03E+02	7.88E+02	C33H40O22	[M+H]+	6-Hydroxykaempferol-3,6,7-O-triglucoside	Flavonoids	Flavonols	4.58E+05	1.50E+06	1.63E+06	5.18E+05	9.09E+05
Jmgn004021	4.49E+02	2.69E+02	4.50E+02	C21H22O11	[M-H]-	6-C-Glucosyl-2-Hydroxynaringenin	Flavonoids	Flavanones	4.68E+04	2.45E+04	6.94E+04	2.54E+04	1.48E+04
Zmhp003514	3.01E+02	2.86E+02	3.00E+02	C16H12O6	[M+H]+	6,7,8-Tetrahydroxy-5-methoxyflavone	Flavonoids	Flavones	9.89E+03	6.71E+03	4.80E+03	9.40E+03	5.98E+03
pmc1990	2.99E+02	2.23E+02	3.00E+02	C17H16O5	[M-H]-	4'-Hydroxy-5,7-dimethoxyflavanone	Flavonoids	Flavanones	1.15E+05	1.25E+05	8.51E+04	9.90E+04	7.54E+04
Lmzp003012	3.31E+02	3.13E+02	3.30E+02	C18H18O6	[M+H]+	3-Hydroxy-4',5,7-Trimethoxyflavanone	Flavonoids	Flavanonols	2.96E+04	2.73E+04	9.00E+00	9.00E+00	9.00E+00
