# Supplementary material for: Comparative metabolic profiling of different pakchoi cultivars reveals nutritional diversity via widely targeted metabolomics
Source: Food Chem X. 2024 Apr 10;22:101379. doi: 10.1016/j.fochx.2024.101379 (PMC11031806; doi:10.1016/j.fochx.2024.101379)
Supplement: Supplementary file 7 — Table S7. List of K-Means clustering information for differential metabolites (Subclass 1) [file mmc7.csv]

Table S6. List of glucosinolate metabolites identified in five pakchoi cultivars
Index	Q1 (Da)	Q3 (Da)	Molecular weight (Da)	Formula	Ionization model	Compounds	Class I	Class II	MET	PPQ	XQC	QYC	NBC
Lhnn101204	4.02E+02	9.70E+01	4.03E+02	C13H25NO9S2	[M-H]-	N-Hexyl glucoside	Glucosinolates	Glucosinolates	2.54E+05	2.81E+05	1.41E+05	9.00E+00	1.90E+05
Lhnn101201	3.74E+02	9.70E+01	3.75E+02	C11H21NO9S2	[M-H]-	N-Butyl glucoside*	Glucosinolates	Glucosinolates	1.79E+07	9.52E+04	2.35E+06	1.32E+05	9.00E+00
Hmbn001971	4.38E+02	9.70E+01	4.39E+02	C15H21NO10S2	[M-H]-	m-Methoxybenzyl glucosinolate	Glucosinolates	Glucosinolates	1.47E+07	5.32E+06	1.90E+07	3.97E+06	2.18E+06
Cmln001955	4.02E+02	9.70E+01	4.03E+02	C13H25NO9S2	[M-H]-	Hexyl Glucosinolate*	Glucosinolates	Glucosinolates	2.54E+05	2.81E+05	1.41E+05	9.00E+00	1.90E+05
Lhnn101205	4.16E+02	9.70E+01	4.17E+02	C14H27NO9S2	[M-H]-	Heptyl glucoside	Glucosinolates	Glucosinolates	6.63E+05	3.77E+05	1.20E+04	8.99E+05	5.08E+05
Cmln001356	4.08E+02	9.70E+01	4.09E+02	C14H19NO9S2	[M-H]-	Benzyl glucosinolate	Glucosinolates	Glucosinolates	2.76E+04	2.97E+04	3.18E+05	1.59E+04	7.18E+04
Lhnn101128	4.94E+02	1.67E+02	4.95E+02	C15H29NO11S3	[M-H]-	7-(Methylsulfonyl)heptyl glucoside	Glucosinolates	Glucosinolates	3.38E+03	9.29E+03	8.12E+03	2.73E+03	3.13E+03
Lmnn002753	4.48E+02	9.70E+01	4.49E+02	C14H27NO9S3	[M-H]-	6-Methylthiohexyl glucosinolate (Glucolesquerellin)	Glucosinolates	Glucosinolates	6.22E+04	3.57E+04	2.78E+04	3.58E+04	3.11E+04
Cmyn102345	4.64E+02	9.70E+01	4.65E+02	C14H27NO10S3	[M-H]-	6-Methylsulfinylhexyl Glucosinolate	Glucosinolates	Glucosinolates	1.34E+05	5.10E+05	5.39E+05	4.89E+05	6.15E+05
Cmln002458	4.16E+02	9.70E+01	4.16E+02	C14H26NO9S2-	[M]-	6-Heptyl Glucosinolate	Glucosinolates	Glucosinolates	7.45E+05	4.12E+05	2.05E+04	8.85E+05	5.33E+05
Zmln001304	4.80E+02	9.70E+01	4.81E+02	C14H27NO11S3	[M-H]-	6-(Methylsulfonyl)Hexyl Glucosinolate	Glucosinolates	Glucosinolates	6.10E+04	7.41E+04	1.11E+05	3.96E+04	6.14E+04
Lhnn101124	4.64E+02	4.00E+02	4.65E+02	C14H27NO10S3	[M-H]-	6-(Methylsulfinyl)hexyl glucoside	Glucosinolates	Glucosinolates	7.30E+04	2.65E+04	1.68E+03	1.31E+05	1.58E+05
Lmnn002262	4.34E+02	9.70E+01	4.35E+02	C13H25NO9S3	[M-H]-	5-Methylthiopentyl glucosinolate (Glucoberteroin)	Glucosinolates	Glucosinolates	1.10E+05	1.55E+05	1.37E+04	8.90E+04	1.62E+05
Hmbn001987	4.50E+02	9.70E+01	4.51E+02	C13H25NO10S3	[M-H]-	5-Methylsulfinylpentyl glucosinolate	Glucosinolates	Glucosinolates	1.55E+05	1.38E+05	9.75E+04	5.16E+04	1.17E+05
Cmln001797	4.00E+02	9.70E+01	4.01E+02	C13H23NO9S2	[M-H]-	5-Hexenyl Glucosinolate	Glucosinolates	Glucosinolates	7.84E+04	2.87E+04	9.00E+00	1.24E+06	1.18E+04
Lhnn101121	4.50E+02	3.86E+02	4.51E+02	C13H25NO10S3	[M-H]-	5-(Methylsulfinyl)amyl glucoside	Glucosinolates	Glucosinolates	6.87E+05	1.21E+06	1.62E+05	3.57E+05	2.45E+06
pmn001616	4.02E+02	9.70E+01	4.03E+02	C13H25NO9S2	[M-H]-	4-Methylamyl Glucosinolate*	Glucosinolates	Glucosinolates	2.63E+05	3.17E+05	1.45E+05	4.35E+05	2.92E+05
pmn001675	4.77E+02	9.70E+01	4.78E+02	C17H22N2O10S2	[M-H]-	4-Methoxyglucobrassicin*	Glucosinolates	Glucosinolates	5.60E+06	6.91E+06	8.94E+06	4.18E+06	6.16E+06
Zmbn000848	4.63E+02	9.70E+01	4.64E+02	C16H20N2O10S2	[M-H]-	4-Hydroxy-3-indolylmethyl glucosinolate	Glucosinolates	Glucosinolates	7.22E+05	2.80E+06	3.12E+06	2.74E+06	3.31E+06
Lhnn101117	4.06E+02	9.70E+01	4.07E+02	C11H21NO9S3	[M-H]-	4-(Methylthio)propyl glucoside*	Glucosinolates	Glucosinolates	9.00E+00	9.00E+00	9.00E+00	3.91E+03	9.00E+00
Lhnn101118	4.36E+02	3.72E+02	4.37E+02	C12H23NO10S3	[M-H]-	4-(Methylsulfinyl)butyl glucoside	Glucosinolates	Glucosinolates	5.96E+03	2.45E+04	1.47E+05	5.28E+03	8.00E+03
Cmln001809	4.22E+02	9.70E+01	4.23E+02	C11H21NO10S3	[M-H]-	3-Methylsulfinylpropyl glucosinolate	Glucosinolates	Glucosinolates	2.05E+07	2.86E+07	2.14E+07	5.61E+07	1.35E+07
Lhnn101210	3.86E+02	9.60E+01	3.87E+02	C12H21NO9S2	[M-H]-	3-Methyl-3-butenylthioglycoside	Glucosinolates	Glucosinolates	9.27E+06	5.87E+06	5.26E+04	2.62E+07	4.85E+06
pmn001674	4.47E+02	9.70E+01	4.48E+02	C16H20N2O9S2	[M-H]-	3-Indolylmethyl glucosinolate	Glucosinolates	Glucosinolates	8.94E+06	6.61E+06	6.87E+06	3.02E+06	8.13E+06
Cmln000620	4.50E+02	9.70E+01	4.50E+02	C13H24NO10S3-	[M]-	3-Hydroxy-5-(methylthio)pentyl Glucosinolate	Glucosinolates	Glucosinolates	3.48E+05	4.99E+05	4.64E+04	1.43E+05	1.15E+06
Cmyn001649	4.06E+02	9.70E+01	4.07E+02	C11H21NO9S3	[M-H]-	3-(Methylthio)propyl glucosinolate*	Glucosinolates	Glucosinolates	9.48E+03	3.88E+03	6.49E+03	5.16E+03	9.00E+00
Zmbn001522	4.22E+02	9.70E+01	4.23E+02	C15H21NO9S2	[M-H]-	2-Phenylethyl glucosinolate	Glucosinolates	Glucosinolates	2.24E+07	3.07E+07	2.30E+07	6.52E+07	1.39E+07
Lhnn101209	3.72E+02	9.70E+01	3.73E+02	C11H19NO9S2	[M-H]-	2-Methyl-2-propenyl glucoside	Glucosinolates	Glucosinolates	7.06E+06	6.95E+06	7.53E+06	2.09E+07	3.48E+06
Hmxn000778	3.88E+02	9.70E+01	3.89E+02	C11H18NO10S2	[M]-	2(R)-Hydroxy-3-butenyl glucosinolate	Glucosinolates	Glucosinolates	9.00E+00	7.08E+04	9.00E+00	3.64E+04	2.36E+05
Lhnn101208	3.88E+02	9.70E+01	3.89E+02	C11H19NO10S2	[M-H]-	2(R)-2-Hydroxy-3-butenylthioglycoside	Glucosinolates	Glucosinolates	1.42E+06	9.33E+05	9.00E+00	3.97E+06	8.08E+05
Cmyn001733	3.74E+02	9.70E+01	3.75E+02	C11H21NO9S2	[M-H]-	1-Methylpropyl glucosinolate*	Glucosinolates	Glucosinolates	1.77E+07	9.93E+04	2.45E+06	1.32E+05	1.52E+03
Lmdn001332	4.77E+02	9.70E+01	4.78E+02	C17H22N2O10S2	[M-H]-	1-Methoxy-3-indolylmethyl glucosinolate (Neoglucobrassicin)*	Glucosinolates	Glucosinolates	5.52E+06	6.29E+06	8.92E+06	4.12E+06	6.42E+06
Hmcp001919	6.83E+02	5.21E+02	6.82E+02	C30H34O18	[M+H]+	Isorhamnetin-3-O-(6''-acetylglucosyl)(1→3)-glucoside	Flavonoids	Flavonols
Lmjp002461	6.11E+02	3.03E+02	6.10E+02	C27H30O16	[M+H]+	Quercetin-3-O-neohesperidoside*	Flavonoids	Flavonols
Lmsp004166	6.11E+02	3.03E+02	6.10E+02	C27H30O16	[M+H]+	Quercetin-3-O-glucoside-7-O-rhamnoside*	Flavonoids	Flavonols
