# Supplementary material for: Comparative metabolic profiling of different pakchoi cultivars reveals nutritional diversity via widely targeted metabolomics
Source: Food Chem X. 2024 Apr 10;22:101379. doi: 10.1016/j.fochx.2024.101379 (PMC11031806; doi:10.1016/j.fochx.2024.101379)
Supplement: Supplementary file 8 — Table S8. List of K-Means clustering information for differential metabolites (Subclass 2) [file mmc8.csv]

Table S7. List of K-Means clustering information for differential metabolites (Subclass 1)
Index	Sub Class	Formula	Compounds	Class I	Class II	MET-1	MET-2	MET-3	PPQ-1	PPQ-2	PPQ-3	XQC-1	XQC-2	XQC-3	QYC-1	QYC-2	QYC-3	NBC-1	NBC-2	NBC-3
Hmgp002036	1	C22H22O12	Nepetin-7-O-glucoside(Nepitrin)*	Flavonoids	Flavones	1.18E+07	8.22E+06	9.18E+06	4.92E+06	4.58E+06	1.10E+07	3.15E+06	5.07E+06	6.41E+06	1.64E+07	1.44E+07	1.87E+07	2.86E+06	8.00E+06	6.07E+06
Hmgn002038	1	C29H34O16	β-Oxoacteoside	Phenolic acids	Phenolic acids	1.31E+05	2.56E+05	1.30E+05	7.90E+04	7.52E+04	7.28E+04	2.36E+05	2.50E+05	1.34E+05	5.51E+05	8.30E+05	6.86E+05	5.63E+04	5.42E+04	4.46E+04
Lhnn101208	1	C11H19NO10S2	2(R)-2-Hydroxy-3-butenylthioglycoside	Glucosinolates	Glucosinolates	1.32E+06	1.36E+06	1.57E+06	6.79E+05	6.56E+05	1.46E+06	9.00E+00	9.00E+00	9.00E+00	3.92E+06	4.84E+06	3.14E+06	1.12E+06	8.47E+05	4.57E+05
MWSslk184	1	C34H42O19	3,6'-Disinapoylsucrose	Phenolic acids	Phenolic acids	1.15E+06	1.19E+06	1.24E+06	9.00E+05	1.56E+06	1.15E+06	7.52E+05	1.38E+06	1.06E+06	4.44E+06	4.86E+06	4.50E+06	4.95E+05	3.15E+05	3.54E+05
pme0422	1	C10H10O4	Isoferulic Acid	Phenolic acids	Phenolic acids	7.24E+05	3.62E+05	2.12E+06	6.46E+05	6.55E+05	1.91E+06	3.61E+05	3.12E+05	9.00E+00	7.04E+06	4.74E+06	8.74E+06	8.68E+05	6.84E+05	2.03E+06
Lmjp003044	1	C22H22O12	Isorhamnetin-3-O-Glucoside*	Flavonoids	Flavonols	1.13E+07	8.64E+06	1.03E+07	6.20E+06	4.78E+06	1.26E+07	3.96E+06	6.09E+06	6.33E+06	1.75E+07	1.81E+07	2.34E+07	3.70E+06	8.95E+06	6.82E+06
Lmbn000216	1	C5H8O5	3-Methylmalic acid*	Organic acids	Organic acids	7.03E+04	7.74E+04	8.89E+04	1.69E+05	1.23E+05	1.56E+05	6.60E+04	8.58E+04	3.61E+04	3.62E+05	3.12E+05	2.27E+05	9.73E+04	1.80E+05	6.72E+04
MWSHY0195	1	C22H22O11	Hispidulin-7-O-glucoside(Homoplantaginin)*	Flavonoids	Flavones	1.83E+05	2.07E+05	1.31E+05	9.94E+04	1.22E+05	1.51E+05	8.32E+04	1.06E+05	9.96E+04	1.69E+05	1.68E+05	2.18E+05	3.83E+04	7.27E+04	7.55E+04
pme3033	1	C4H9NO2	N,N-Dimethylglycine	Amino acids and derivatives	Amino acids and derivatives	4.63E+05	5.94E+05	4.36E+05	5.53E+05	3.01E+05	4.45E+05	1.92E+05	1.83E+05	1.25E+05	3.64E+05	4.37E+05	3.63E+05	5.65E+05	5.32E+05	2.91E+05
Hmgp002148	1	C22H22O12	Nepetin-7-O-alloside*	Flavonoids	Flavones	1.18E+07	8.47E+06	9.92E+06	5.58E+06	4.75E+06	1.29E+07	3.56E+06	5.57E+06	6.80E+06	1.77E+07	1.65E+07	2.16E+07	3.47E+06	8.13E+06	6.63E+06
Zmhn002422	1	C16H20O9	1-O-Feruloyl-β-D-glucose	Phenolic acids	Phenolic acids	2.08E+05	2.35E+05	2.38E+05	6.68E+04	1.26E+05	2.87E+04	1.45E+05	1.21E+05	1.27E+05	3.55E+06	3.50E+06	3.50E+06	2.27E+05	2.43E+05	1.84E+05
mws4085	1	C11H12O5	Sinapic acid	Phenolic acids	Phenolic acids	3.42E+05	2.40E+05	1.14E+06	4.65E+05	6.08E+05	1.32E+06	4.46E+05	5.31E+05	3.52E+05	2.40E+06	1.74E+06	3.50E+06	2.88E+05	1.94E+05	5.26E+05
Lmmn001643	1	C9H8O3	2-Hydroxycinnamic acid*	Phenolic acids	Phenolic acids	5.22E+04	1.71E+04	9.00E+00	9.16E+04	1.28E+05	2.41E+05	7.01E+04	6.92E+04	4.53E+04	1.60E+05	9.85E+04	2.34E+05	6.07E+04	6.42E+04	2.10E+05
Lmgn002253	1	C31H36O18	Syringoylcaffeoylquinic acid-D-glucose	Phenolic acids	Phenolic acids	2.61E+04	1.72E+04	3.25E+04	7.75E+04	6.56E+04	5.62E+04	9.59E+03	1.89E+04	1.37E+04	1.16E+06	9.79E+05	1.06E+06	6.10E+04	8.92E+04	7.14E+04
Lmbn000198	1	C4H6O5	3-Dehydro-L-Threonic Acid*	Saccharides	Saccharides	4.55E+06	5.56E+06	4.70E+06	7.32E+06	2.71E+06	6.23E+06	4.28E+06	2.29E+06	2.10E+06	6.77E+06	8.42E+06	8.97E+06	9.32E+06	1.01E+07	8.96E+06
mws0275	1	C4H6O5	L-Malic acid*	Organic acids	Organic acids	1.71E+07	2.05E+07	1.81E+07	2.80E+07	9.01E+06	2.06E+07	1.54E+07	7.06E+06	7.11E+06	2.35E+07	2.95E+07	3.06E+07	3.15E+07	3.55E+07	3.34E+07
Lmsn003628	1	C23H32O15	6'-O-Sinapoylsucrose*	Phenolic acids	Phenolic acids	3.86E+05	3.67E+05	4.51E+05	2.77E+05	3.27E+05	4.67E+05	4.29E+05	6.97E+05	5.77E+05	2.55E+06	2.65E+06	2.25E+06	6.04E+05	4.42E+05	5.09E+05
Lmsp003252	1	C28H32O17	Isorhamnetin-3-O-sophoroside	Flavonoids	Flavonols	1.30E+06	1.08E+06	1.09E+06	6.66E+05	6.22E+05	1.27E+06	5.91E+05	6.85E+05	9.29E+05	2.26E+06	2.26E+06	2.35E+06	4.32E+05	8.31E+05	7.32E+05
pme0006	1	C5H9NO2	L-Proline	Amino acids and derivatives	Amino acids and derivatives	2.03E+06	5.43E+06	2.47E+06	1.35E+06	2.63E+06	2.53E+06	5.56E+06	4.68E+06	3.45E+06	3.97E+06	4.79E+06	3.65E+06	1.99E+06	4.91E+05	2.46E+05
Lhnn101205	1	C14H27NO9S2	Heptyl glucoside	Glucosinolates	Glucosinolates	6.04E+05	6.51E+05	7.34E+05	2.66E+05	2.88E+05	5.75E+05	9.55E+03	8.69E+03	1.77E+04	7.86E+05	1.14E+06	7.69E+05	6.18E+05	6.06E+05	3.00E+05
mws0008	1	C9H10O2	Hydrocinnamic acid	Phenolic acids	Phenolic acids	2.69E+04	6.80E+04	3.85E+04	6.65E+04	2.52E+04	1.35E+04	6.58E+04	7.49E+04	3.45E+04	6.09E+04	8.21E+04	6.77E+04	1.07E+05	5.23E+04	3.01E+04
Hmcp001578	1	C28H32O17	Isorhamnetin-3,7-O-diglucoside	Flavonoids	Flavonols	2.75E+06	2.29E+06	2.23E+06	1.30E+06	1.28E+06	2.65E+06	1.11E+06	1.54E+06	1.87E+06	4.28E+06	4.68E+06	4.79E+06	8.43E+05	1.90E+06	1.45E+06
Zmhn002032	1	C28H34O15	4-O-(6'-O-Glucosylcaffeoylglucosyl)-4-hydroxybenzyl alcohol	Phenolic acids	Phenolic acids	3.64E+06	3.51E+06	3.31E+06	1.24E+06	1.89E+06	1.59E+06	2.28E+06	3.38E+06	2.94E+06	7.08E+06	7.39E+06	7.61E+06	2.21E+06	1.85E+06	2.01E+06
Zmbn001522	1	C15H21NO9S2	2-Phenylethyl glucosinolate	Glucosinolates	Glucosinolates	1.58E+07	2.26E+07	2.89E+07	4.23E+07	2.48E+07	2.51E+07	2.12E+07	2.87E+07	1.90E+07	7.26E+07	6.40E+07	5.89E+07	1.91E+07	1.03E+07	1.23E+07
pme0120	1	C5H11NO2	5-Aminovaleric acid	Organic acids	Organic acids	6.64E+03	5.24E+03	9.00E+00	1.11E+05	1.79E+05	3.31E+05	1.49E+04	8.57E+03	5.72E+03	2.86E+05	3.13E+05	3.32E+05	9.00E+00	9.00E+00	9.00E+00
Lmdp004819	1	C41H42O23	Kaempferol-3-O-(2''-sinapoyl)glucosyl-(1→2)-(6''-malonyl)glucoside	Flavonoids	Flavonols	9.00E+00	9.00E+00	9.00E+00	2.20E+04	1.84E+04	2.28E+04	1.44E+04	2.19E+04	4.39E+04	2.86E+04	3.68E+04	3.72E+04	1.96E+04	1.35E+04	1.33E+04
Lhnn101209	1	C11H19NO9S2	2-Methyl-2-propenyl glucoside	Glucosinolates	Glucosinolates	6.21E+06	7.62E+06	7.35E+06	4.83E+06	6.52E+06	9.49E+06	7.82E+05	2.59E+06	1.92E+07	1.67E+07	2.70E+07	1.91E+07	4.45E+06	3.98E+06	2.00E+06
pmb0069	1	C7H7NO	Benzamide	Phenolic acids	Phenolic acids	7.83E+04	1.17E+05	1.25E+05	8.56E+05	4.44E+05	4.64E+05	2.62E+05	3.90E+05	3.73E+05	6.95E+05	5.80E+05	5.73E+05	2.01E+05	1.38E+05	1.48E+05
MWS3036	1	C5H8O5	3-Hydroxyglutaric acid*	Organic acids	Organic acids	1.86E+05	1.11E+05	1.55E+05	2.91E+05	2.73E+05	3.28E+05	1.57E+05	1.68E+05	1.40E+05	3.84E+05	4.16E+05	3.68E+05	2.99E+05	3.23E+05	5.59E+04
Lmbn002648	1	C9H8O3	α-Hydroxycinnamic Acid*	Phenolic acids	Phenolic acids	4.02E+04	1.40E+04	1.55E+05	6.09E+04	1.04E+05	1.72E+05	4.45E+04	2.71E+04	3.48E+04	1.34E+05	2.18E+05	1.95E+05	5.34E+04	3.75E+04	1.75E+05
Lmhp007840	1	C27H52NO7P	LysoPC 19:2	Lipids	LPC	2.71E+04	1.26E+04	2.26E+04	3.99E+04	2.01E+04	2.58E+04	9.00E+00	9.00E+00	9.00E+00	2.37E+04	1.96E+04	2.91E+04	4.99E+04	3.37E+04	3.69E+04
Zmyn000247	1	C5H8O5	2-Hydroxyglutaric Acid*	Organic acids	Organic acids	5.11E+04	5.90E+04	1.05E+05	1.48E+05	1.11E+05	1.91E+05	4.85E+04	6.59E+04	8.63E+04	3.10E+05	3.31E+05	4.13E+05	1.31E+05	1.53E+05	1.44E+05
Hmln002806	1	C16H16O8	5-O-Caffeoylshikimic acid	Phenolic acids	Phenolic acids	1.06E+05	3.26E+04	6.46E+04	2.50E+05	1.27E+05	1.38E+05	1.12E+05	1.15E+05	1.46E+05	4.94E+05	5.21E+05	7.14E+05	3.37E+05	3.96E+05	4.42E+05
pmb2936	1	C28H32O14	Disinapoyl glucoside	Phenolic acids	Phenolic acids	4.04E+04	5.15E+04	4.66E+04	4.33E+04	7.35E+04	5.47E+04	3.19E+04	6.48E+04	4.55E+04	9.13E+05	9.65E+05	1.15E+06	1.47E+04	1.02E+04	1.17E+04
Hmap001789	1	C39H50O27	Quercetin-3-O-gentiotetroside	Flavonoids	Flavonols	1.09E+05	9.95E+04	1.75E+05	1.13E+05	1.64E+05	2.07E+05	9.22E+04	1.20E+05	1.29E+05	3.31E+05	4.44E+05	4.15E+05	9.81E+04	2.99E+05	2.50E+05
pmn001705	1	C30H48O4	3,24-Dihydroxy-17,21-semiacetal-12(13)oleanolic fruit*	Terpenoids	Triterpene	1.57E+05	2.88E+04	7.38E+04	9.00E+00	9.00E+00	9.00E+00	1.13E+05	4.71E+04	8.07E+04	2.77E+04	1.59E+05	8.25E+04	1.06E+05	1.13E+05	9.00E+00
Cmln002458	1	C14H26NO9S2-	6-Heptyl Glucosinolate	Glucosinolates	Glucosinolates	6.83E+05	7.43E+05	8.09E+05	2.82E+05	3.42E+05	6.12E+05	1.11E+04	2.76E+04	2.27E+04	7.39E+05	1.11E+06	8.04E+05	6.23E+05	6.56E+05	3.20E+05
mws0856	1	C21H20O12	Quercetin-4'-O-glucoside (Spiraeoside)*	Flavonoids	Flavonols	1.47E+05	1.37E+05	1.38E+05	1.29E+05	1.98E+05	2.33E+05	1.45E+05	2.34E+05	2.36E+05	3.43E+05	2.95E+05	4.22E+05	1.32E+05	2.56E+05	3.54E+05
Cmln001809	1	C11H21NO10S3	3-Methylsulfinylpropyl glucosinolate	Glucosinolates	Glucosinolates	1.48E+07	2.08E+07	2.61E+07	3.91E+07	2.43E+07	2.25E+07	2.06E+07	2.62E+07	1.74E+07	5.57E+07	5.77E+07	5.49E+07	1.87E+07	9.94E+06	1.18E+07
MWS1882	1	C4H7NO4	Iminodiacetic acid	Organic acids	Organic acids	1.19E+05	1.18E+05	1.08E+05	1.34E+05	8.90E+04	1.10E+05	8.83E+04	1.09E+05	1.01E+05	1.79E+05	1.83E+05	2.67E+05	1.90E+05	1.42E+05	1.45E+05
Zmcn003728	1	C27H30O16	Kaempferol-3,7-O-diglucoside	Flavonoids	Flavonols	1.01E+06	1.01E+06	9.82E+05	3.71E+05	6.51E+05	4.84E+05	7.96E+05	9.03E+05	8.64E+05	2.23E+06	1.83E+06	2.08E+06	6.39E+05	5.04E+05	5.85E+05
mws0179	1	C17H20O9	Chlorogenic acid methyl ester	Phenolic acids	Phenolic acids	1.75E+05	1.93E+05	2.12E+05	5.13E+05	3.93E+05	6.53E+05	5.10E+04	9.53E+04	9.43E+04	2.05E+06	1.59E+06	1.22E+06	2.96E+05	1.98E+05	2.44E+05
Jmwn002620	1	C15H18O9	Vanillic Acid-4-O-Glucuronide*	Phenolic acids	Phenolic acids	7.36E+05	4.58E+05	6.28E+05	6.81E+05	9.35E+05	3.78E+05	1.07E+06	7.73E+05	5.94E+05	3.15E+07	2.80E+07	3.88E+07	6.86E+05	6.41E+05	6.12E+05
Zmzp006646	1	C16H12O7	Capillarisin	Others	Chromone	7.74E+03	3.34E+03	5.43E+04	1.10E+03	1.39E+04	6.53E+04	8.28E+03	1.63E+04	1.19E+04	7.57E+04	3.27E+04	2.65E+05	8.68E+03	1.08E+04	6.59E+03
Lhnn101210	1	C12H21NO9S2	3-Methyl-3-butenylthioglycoside	Glucosinolates	Glucosinolates	7.96E+06	9.33E+06	1.05E+07	4.20E+06	3.99E+06	9.41E+06	1.23E+03	2.86E+03	1.54E+05	2.61E+07	3.05E+07	2.19E+07	6.69E+06	4.92E+06	2.93E+06
mws1200	1	C10H10O3	Trans-4-Hydroxycinnamic Acid Methyl Ester*	Phenolic acids	Phenolic acids	1.37E+04	5.19E+03	1.85E+04	1.18E+04	1.87E+04	1.17E+04	9.28E+03	8.55E+03	6.64E+03	1.47E+04	2.09E+04	2.71E+04	1.07E+04	5.46E+03	1.22E+04
MWSmce165	1	C6H14O5	L-Fucitol	Saccharides	Saccharides	2.24E+04	2.28E+04	1.95E+04	3.62E+04	2.18E+04	2.82E+04	2.57E+04	1.99E+04	1.84E+04	3.96E+04	5.60E+04	5.28E+04	5.42E+04	7.03E+04	6.37E+04
mws0011	1	C17H24O9	Syringin	Phenolic acids	Phenolic acids	7.42E+05	9.10E+05	8.52E+05	7.49E+05	5.89E+05	5.72E+05	7.43E+05	6.39E+05	4.75E+05	1.33E+07	1.22E+07	1.38E+07	2.61E+05	2.66E+05	2.64E+05
Zmhn002334	1	C16H20O9	6-O-Feruloyl-β-D-glucose	Phenolic acids	Phenolic acids	1.83E+05	2.54E+05	2.41E+05	1.54E+05	1.37E+05	1.60E+05	1.54E+05	1.01E+05	1.19E+05	3.76E+06	3.60E+06	3.40E+06	1.58E+05	1.83E+05	2.30E+05
Lmsn004970	1	C24H24O12	3,6-Di-O-caffeoyl glucose*	Phenolic acids	Phenolic acids	1.12E+04	1.37E+04	7.52E+03	6.51E+03	5.81E+03	1.35E+04	1.71E+04	1.50E+04	2.51E+04	1.84E+06	1.62E+06	4.41E+06	1.08E+04	1.99E+04	1.51E+04
Hmcp002207	1	C22H22O12	Isorhamnetin-7-O-glucoside (Brassicin)*	Flavonoids	Flavonols	1.23E+07	9.06E+06	1.06E+07	5.91E+06	5.00E+06	1.27E+07	3.68E+06	5.81E+06	7.25E+06	1.72E+07	1.92E+07	2.17E+07	3.80E+06	9.11E+06	7.20E+06
pmn001672	1	C23H32O15	Furanofructosyl-α-D-(3-mustard acyl)glucoside*	Phenolic acids	Phenolic acids	3.21E+05	3.79E+05	4.43E+05	2.75E+05	3.36E+05	4.74E+05	4.88E+05	6.84E+05	5.57E+05	2.61E+06	2.59E+06	2.29E+06	5.52E+05	4.04E+05	4.71E+05
Jmwn002117	1	C14H20O9	2-(3,4-dihydroxyphenyl)ethanediol 1-O-β-D-glucopyranoside*	Phenolic acids	Phenolic acids	2.39E+04	2.50E+04	1.71E+04	4.84E+04	5.31E+04	4.55E+04	4.41E+04	4.59E+04	3.93E+04	4.65E+04	4.83E+04	6.71E+04	3.16E+04	3.46E+04	2.65E+04
MWS5083	1	C17H21N4O9P	Flavin Single Nucleotide(FMN)	Nucleotides and derivatives	Nucleotides and derivatives	2.65E+04	3.22E+04	9.13E+04	1.12E+05	9.24E+04	9.00E+04	1.49E+05	5.28E+04	3.75E+04	1.67E+05	6.71E+04	1.72E+05	1.12E+05	2.37E+05	2.56E+05
mws2118	1	C21H24O10	Phloretin-2'-O-glucoside (Phlorizin)	Flavonoids	Chalcones	1.28E+04	1.17E+04	6.69E+03	1.54E+04	1.24E+04	1.21E+04	1.03E+04	1.56E+04	1.52E+04	4.44E+04	4.00E+04	4.42E+04	7.02E+03	9.00E+00	2.86E+03
Lmhn003802	1	C26H26O14	Sinapoylsinapoyltartaric acid	Phenolic acids	Phenolic acids	4.23E+04	3.99E+04	3.88E+04	2.71E+04	3.44E+04	2.11E+04	6.75E+03	2.65E+04	1.93E+04	9.44E+05	9.64E+05	8.84E+05	2.71E+04	5.16E+03	6.68E+03
pme0010	1	C3H7NO3	L-Serine	Amino acids and derivatives	Amino acids and derivatives	1.11E+05	1.69E+05	1.16E+05	4.95E+04	1.50E+05	9.48E+04	1.19E+05	1.20E+05	1.18E+05	1.22E+05	1.35E+05	1.12E+05	4.33E+04	3.67E+04	6.88E+04
Zmpn000199	1	C6H10O8	D-Galactaric acid*	Saccharides	Saccharides	7.14E+04	1.21E+05	9.88E+04	8.62E+04	1.90E+04	7.27E+04	2.57E+04	3.32E+04	3.59E+04	1.02E+05	1.34E+05	1.24E+05	1.32E+05	1.27E+05	7.95E+04
HJN087	1	C21H22O10	Naringenin-4'-O-glucoside	Flavonoids	Flavanones	5.01E+04	3.49E+04	5.08E+04	8.39E+04	4.58E+04	4.51E+04	2.75E+04	3.34E+04	2.87E+04	1.56E+05	1.71E+05	1.97E+05	7.10E+04	9.85E+04	6.02E+04
Hmbp001276	1	C8H8O4	Gallacetophenone	Phenolic acids	Phenolic acids	2.17E+05	1.91E+05	1.91E+05	2.50E+05	2.70E+05	2.17E+05	2.49E+05	2.37E+05	1.79E+05	7.01E+05	7.17E+05	7.61E+05	2.84E+05	2.32E+05	2.32E+05
MWSslk106	1	C8H11N	2-Phenylethylamine	Alkaloids	Benzylphenylethylamine alkaloids	7.02E+04	2.53E+05	2.04E+05	1.21E+06	8.88E+05	7.14E+05	4.62E+05	6.58E+05	6.37E+05	1.29E+06	9.48E+05	1.10E+06	3.90E+05	2.78E+05	3.38E+05
Lmzn001582	1	C18H28O9	5'-Glucosyloxyjasmanic acid	Phenolic acids	Phenolic acids	7.06E+04	9.34E+04	6.53E+04	7.18E+04	1.30E+05	1.06E+05	1.89E+05	1.90E+05	1.75E+05	1.14E+06	1.14E+06	1.10E+06	3.02E+04	2.67E+04	3.56E+04
pme1540	1	C28H32O16	Isorhamnetin-3-O-neohesperidoside	Flavonoids	Flavonols	1.23E+05	1.16E+05	9.31E+04	4.11E+04	4.59E+04	8.82E+04	2.96E+04	5.22E+04	7.62E+04	2.01E+05	2.99E+05	2.54E+05	2.55E+04	5.95E+04	5.01E+04
mws1179	1	C21H22O10	Naringenin-7-O-glucoside (Prunin)	Flavonoids	Flavanones	1.11E+05	1.07E+05	1.22E+05	1.13E+05	2.55E+05	5.55E+04	1.74E+05	3.69E+05	2.73E+05	3.81E+05	3.53E+05	4.20E+05	1.33E+05	1.83E+05	1.99E+05
Lmjn003562	1	C32H38O17	3,6'-Diferuloylsucrose	Phenolic acids	Phenolic acids	2.20E+05	1.57E+05	1.64E+05	1.68E+04	2.32E+04	1.57E+04	7.05E+03	3.44E+04	3.14E+04	4.13E+05	3.21E+05	2.60E+05	8.55E+04	3.26E+04	4.64E+04
pma0791	1	C24H24O13	Naringenin-7-O-(6''-malonyl)glucoside	Flavonoids	Flavanones	4.72E+05	4.48E+05	3.18E+05	5.73E+04	1.06E+05	8.26E+04	5.17E+05	8.32E+05	9.26E+05	9.40E+05	8.27E+05	4.32E+05	5.25E+04	8.50E+04	8.37E+04
mws2523	1	C12H23O14P	Trehalose 6-phosphate	Saccharides	Saccharides	4.91E+03	4.94E+03	1.61E+03	2.76E+03	2.16E+03	4.32E+03	1.05E+04	4.04E+03	4.04E+03	7.88E+03	7.90E+03	5.45E+03	8.07E+03	1.12E+04	9.22E+03
mws2212	1	C9H8O4	Caffeic acid	Phenolic acids	Phenolic acids	2.42E+05	9.00E+00	9.33E+05	2.25E+05	2.14E+05	7.63E+05	1.88E+05	1.59E+05	9.00E+00	4.88E+06	3.06E+06	7.01E+06	2.78E+05	3.82E+05	9.44E+05
pmp000579	1	C22H22O11	Diosmetin-7-O-galactoside*	Flavonoids	Flavones	1.60E+05	1.77E+05	1.28E+05	8.61E+04	1.07E+05	1.18E+05	7.27E+04	9.39E+04	1.19E+05	1.33E+05	1.39E+05	1.63E+05	3.87E+04	6.27E+04	6.47E+04
Zmhn001883	1	C14H18O9	Vanillic acid-4-O-glucoside	Phenolic acids	Phenolic acids	1.50E+04	2.85E+04	1.76E+04	3.94E+04	5.17E+04	2.53E+04	4.87E+04	5.20E+04	3.02E+04	5.68E+04	7.00E+04	6.06E+04	3.50E+04	3.42E+04	5.31E+04
pmn001612	1	C34H42O19	(3-Mustard acyl)-fructosyl-α-D-(6-mustard acyl)glucoside	Phenolic acids	Phenolic acids	3.08E+06	3.26E+06	3.46E+06	3.00E+06	4.32E+06	3.34E+06	2.48E+06	4.14E+06	3.71E+06	1.19E+07	1.31E+07	1.41E+07	1.43E+06	9.32E+05	1.22E+06
mws0889	1	C4H8O5	D-Threonic Acid	Saccharides	Saccharides	4.65E+04	7.05E+04	4.32E+04	6.04E+04	1.82E+04	3.73E+04	2.75E+04	3.78E+04	2.85E+04	7.17E+04	6.42E+04	8.16E+04	6.84E+04	5.69E+04	7.90E+04
ML10171848	1	C5H8O5	D-Arabinono-1,4-lactone*	Saccharides	Saccharides	1.69E+05	1.67E+05	1.71E+05	1.00E+05	2.72E+05	3.71E+05	1.72E+05	1.65E+05	1.70E+05	4.34E+05	5.03E+05	3.82E+05	3.08E+05	3.58E+05	2.81E+05
Cmln001797	1	C13H23NO9S2	5-Hexenyl Glucosinolate	Glucosinolates	Glucosinolates	9.14E+04	7.26E+04	7.13E+04	1.51E+04	3.25E+04	3.85E+04	9.00E+00	9.00E+00	9.00E+00	1.30E+06	1.45E+06	9.79E+05	9.07E+03	1.18E+04	1.45E+04
Lmsn002548	1	C15H18O9	1-O-Caffeoyl-β-D-glucose*	Phenolic acids	Phenolic acids	8.25E+05	5.15E+05	6.23E+05	7.51E+05	1.03E+06	3.85E+05	1.30E+06	8.37E+05	6.84E+05	3.43E+07	2.99E+07	4.35E+07	7.03E+05	7.78E+05	6.44E+05
pme3207	1	C6H6O4	Muconic acid	Organic acids	Organic acids	2.23E+05	1.53E+05	1.84E+05	2.29E+05	8.83E+04	1.63E+05	2.87E+05	3.37E+05	2.91E+05	2.94E+05	2.69E+05	4.09E+05	2.99E+05	2.67E+05	2.82E+05
Lmcp002302	1	C12H17N5O5	N6-(2-Hydroxyethyl)adenosine*	Nucleotides and derivatives	Nucleotides and derivatives	9.97E+04	4.47E+04	7.32E+04	6.74E+04	1.07E+05	7.43E+04	6.23E+04	7.01E+04	5.90E+04	1.45E+05	1.66E+05	1.42E+05	8.83E+04	1.15E+05	1.18E+05
mws2125	1	C3H5O6P	Phosphoenolpyruvate	Organic acids	Organic acids	4.36E+04	5.75E+04	5.18E+04	4.48E+04	2.04E+04	4.51E+04	4.04E+04	4.48E+04	4.40E+04	8.20E+04	1.03E+05	1.02E+05	1.26E+05	1.40E+05	9.95E+04
ML10179289	1	C8H10O	2-Phenylethanol	Phenolic acids	Phenolic acids	2.23E+05	2.75E+05	2.96E+05	1.18E+06	7.51E+05	7.70E+05	4.84E+05	6.37E+05	6.47E+05	1.29E+06	1.01E+06	9.49E+05	4.41E+05	2.44E+05	2.86E+05
pmb2620	1	C11H12O4	3,4-Dimethoxycinnamic acid	Phenolic acids	Phenolic acids	4.61E+04	5.88E+04	3.79E+04	1.67E+04	1.87E+04	2.59E+04	1.65E+04	1.21E+04	1.21E+04	3.54E+05	6.07E+05	5.66E+05	3.09E+04	2.03E+04	2.07E+04
HJN003	1	C17H22O10	1-O-Sinapoyl-β-D-glucose	Phenolic acids	Phenolic acids	5.15E+05	6.40E+05	5.02E+05	6.14E+05	9.19E+05	8.29E+05	1.19E+06	1.38E+06	1.13E+06	7.44E+06	7.44E+06	8.47E+06	4.57E+05	3.06E+05	2.83E+05
pmb3041	1	C23H22O14	Tricin-7-O-saccharic acid	Flavonoids	Flavones	5.56E+05	6.83E+05	5.93E+05	2.30E+05	3.45E+05	2.32E+05	2.07E+05	2.77E+05	2.25E+05	3.21E+06	3.46E+06	3.26E+06	4.47E+05	5.00E+05	4.41E+05
pmb0801	1	C14H19NO9	4-Pyridoxic acid-O-glucoside	Vitamin	Vitamin	3.17E+04	2.82E+04	2.19E+04	3.46E+04	3.57E+04	6.11E+04	1.57E+04	1.46E+04	1.50E+04	3.34E+04	3.15E+04	3.29E+04	1.69E+04	1.33E+04	1.88E+04
Lmmn001294	1	C14H20O9	Koaburaside*	Phenolic acids	Phenolic acids	1.96E+04	2.59E+04	2.05E+04	3.64E+04	3.79E+04	5.59E+04	3.85E+04	4.05E+04	5.26E+04	6.18E+04	6.41E+04	6.00E+04	1.11E+04	3.26E+04	1.71E+04
Zmhn002301	1	C15H18O8	p-Coumaric acid-4-O-glucoside	Phenolic acids	Phenolic acids	1.70E+04	9.00E+00	1.58E+04	4.74E+04	7.69E+04	3.03E+04	2.93E+04	3.25E+04	4.46E+04	8.25E+04	1.13E+05	1.29E+05	3.83E+04	4.83E+04	5.89E+04
pmn001616	1	C13H25NO9S2	4-Methylamyl Glucosinolate*	Glucosinolates	Glucosinolates	2.07E+05	2.76E+05	3.05E+05	2.96E+05	2.68E+05	3.86E+05	1.04E+05	1.50E+05	1.80E+05	2.66E+05	6.79E+05	3.60E+05	3.58E+05	3.06E+05	2.11E+05
Lmcp006876	1	C17H14O2	8-(Benzyloxy)-1-Naphthol	Others	Others	9.00E+00	9.00E+00	9.00E+00	9.00E+00	9.00E+00	9.00E+00	2.87E+05	1.04E+04	2.19E+04	2.73E+05	4.31E+03	1.28E+04	7.02E+03	1.63E+04	1.41E+04
Lmsn002288	1	C21H28O14	1-O-Caffeoyl-(6-O-glucosyl)-β-D-glucose	Phenolic acids	Phenolic acids	1.90E+04	3.21E+04	1.76E+04	1.10E+04	1.90E+04	9.50E+03	3.82E+04	2.55E+04	2.73E+04	4.04E+05	2.68E+05	5.06E+05	2.17E+04	1.16E+04	1.45E+04
pmb0382	1	C19H14O6	O-Feruloyl 4-hydroxycoumarin	Lignans and Coumarins	Coumarins	4.69E+06	2.68E+06	3.23E+06	2.62E+06	2.34E+06	3.18E+06	1.11E+06	1.92E+06	1.74E+06	4.07E+06	3.16E+06	3.70E+06	3.97E+06	2.14E+06	3.30E+06
Lmbp000123	1	C6H13NO2S	L-Homomethionine	Amino acids and derivatives	Amino acids and derivatives	8.76E+04	1.71E+05	3.41E+05	7.16E+04	9.73E+04	4.64E+05	7.53E+04	2.99E+05	1.16E+05	4.59E+05	5.51E+05	1.24E+05	6.84E+04	7.11E+04	2.55E+04
Lmdp004668	1	C37H38O19	Kaempferol-3-O-(6''-Feruloyl)glucosyl-(1→4)-galactoside	Flavonoids	Flavonols	1.64E+05	1.69E+05	1.44E+05	1.42E+04	4.24E+04	9.00E+00	1.56E+04	3.96E+04	8.61E+04	1.81E+05	1.40E+05	1.74E+05	3.28E+04	2.69E+04	4.15E+04
pmb3101	1	C7H12O5	2-Isopropylmalic Acid	Organic acids	Organic acids	4.02E+04	9.91E+04	5.92E+04	5.84E+04	1.16E+05	2.67E+04	9.00E+00	9.00E+00	9.00E+00	3.39E+04	9.13E+04	4.98E+04	8.39E+04	4.79E+04	1.09E+05
HJN086	1	C21H22O11	Eriodictyol-3'-O-glucoside*	Flavonoids	Flavanones	9.01E+04	7.77E+04	7.99E+04	4.30E+04	1.57E+05	5.13E+04	4.51E+04	8.70E+04	6.88E+04	9.08E+04	1.83E+05	1.39E+05	1.56E+04	5.18E+04	6.23E+04
Hmmp004965	1	C22H22O11	Diosmetin-7-O-glucoside*	Flavonoids	Flavones	1.49E+05	1.69E+05	1.45E+05	1.08E+05	9.85E+04	1.45E+05	8.47E+04	1.14E+05	1.02E+05	1.55E+05	1.75E+05	1.66E+05	3.94E+04	6.98E+04	8.42E+04
MWSmce083	1	C11H12O4	Ferulic acid methyl ester	Phenolic acids	Phenolic acids	7.63E+04	8.12E+04	8.09E+04	3.31E+04	2.81E+04	3.14E+04	1.90E+04	2.39E+04	2.05E+04	5.63E+05	9.78E+05	8.43E+05	4.10E+04	3.49E+04	4.81E+04
Hmcp001658	1	C31H34O20	Isorhamnetin-3-O-(6''-malonyl)glucoside-7-O-glucoside	Flavonoids	Flavonols	2.99E+05	2.25E+05	1.54E+05	2.07E+05	9.23E+04	2.83E+05	1.03E+05	1.47E+05	2.16E+05	4.92E+05	6.59E+05	6.65E+05	7.34E+04	2.46E+05	2.68E+05
mws0906	1	C16H22O8	Coniferin	Phenolic acids	Phenolic acids	2.78E+05	1.64E+05	2.02E+05	2.38E+05	3.11E+05	1.52E+05	4.10E+05	2.73E+05	2.62E+05	1.24E+07	1.07E+07	1.48E+07	2.19E+05	2.32E+05	2.17E+05
Lmdp002381	1	C11H14O5	Genipin	Terpenoids	Monoterpenoids	9.00E+00	9.00E+00	9.00E+00	1.33E+04	1.52E+04	9.00E+00	9.00E+00	9.00E+00	1.61E+04	7.41E+04	5.49E+04	8.81E+04	6.25E+03	3.70E+03	9.00E+00
Zmyn000108	1	C6H10O8	D-Saccharic acid*	Saccharides	Saccharides	1.07E+05	1.48E+05	1.34E+05	1.31E+05	8.69E+04	1.85E+04	1.54E+04	1.98E+04	9.44E+04	1.43E+05	1.91E+05	1.55E+05	1.59E+05	1.14E+05	9.23E+04
Lmsn004322	1	C24H24O12	1,6-Di-O-caffeoyl-β-D-glucose*	Phenolic acids	Phenolic acids	1.98E+04	1.13E+04	1.02E+04	6.48E+03	1.60E+03	4.84E+03	2.25E+04	1.78E+04	2.70E+03	2.02E+06	1.87E+06	4.28E+06	9.00E+00	9.00E+00	9.00E+00
Lhnn101124	1	C14H27NO10S3	6-(Methylsulfinyl)hexyl glucoside	Glucosinolates	Glucosinolates	7.49E+04	8.14E+04	6.27E+04	1.95E+04	1.42E+04	4.56E+04	9.04E+02	4.11E+03	9.00E+00	1.08E+05	1.57E+05	1.28E+05	1.98E+05	1.70E+05	1.05E+05
Lhnn101117	1	C11H21NO9S3	4-(Methylthio)propyl glucoside*	Glucosinolates	Glucosinolates	9.00E+00	9.00E+00	9.00E+00	9.00E+00	9.00E+00	9.00E+00	9.00E+00	9.00E+00	9.00E+00	3.48E+03	5.48E+03	2.77E+03	9.00E+00	9.00E+00	9.00E+00
pme3011	1	C4H9NO2	γ-Aminobutyric acid	Organic acids	Organic acids	2.77E+05	4.10E+05	2.91E+05	4.91E+05	2.33E+05	3.09E+05	3.38E+04	3.49E+04	1.86E+04	3.37E+05	3.08E+05	2.20E+05	5.61E+05	4.83E+05	2.87E+05
mws0636	1	C18H20N2O3	L-Phenylalanyl-L-phenylalanine	Amino acids and derivatives	Amino acids and derivatives	9.00E+00	9.00E+00	9.00E+00	9.00E+00	9.00E+00	8.96E+03	1.38E+04	2.62E+04	3.10E+04	6.01E+05	5.97E+05	5.50E+05	1.18E+04	7.76E+03	7.00E+03
Lmsp003939	1	C28H32O16	Isorhamnetin-3-O-galactoide-7-O-rhamnoside*	Flavonoids	Flavonols	9.73E+04	7.13E+04	1.00E+05	2.13E+04	3.18E+04	8.32E+04	4.16E+04	4.44E+04	3.52E+04	1.64E+05	1.78E+05	1.59E+05	2.47E+04	4.39E+04	2.91E+04
Lmdp004160	1	C36H36O20	Quercetin-3-O-(2'''-O-caffeoyl)sophoroside	Flavonoids	Flavonols	1.41E+04	9.00E+00	1.85E+04	2.40E+04	1.49E+04	2.26E+04	1.56E+04	9.20E+03	8.59E+03	2.19E+04	1.42E+04	3.69E+04	2.35E+04	3.89E+04	3.90E+04
MWSmce460	1	C5H9NO	2-Piperidone	Alkaloids	Piperidine alkaloids	1.78E+05	3.95E+04	2.18E+04	5.77E+04	7.10E+04	2.35E+05	2.80E+04	3.30E+04	3.00E+05	8.04E+04	3.06E+05	1.52E+05	7.01E+04	3.64E+04	5.07E+04
pmf0138	1	C6H12O6	D-Mannose*	Saccharides	Saccharides	1.42E+06	2.30E+06	2.26E+06	2.40E+06	8.27E+04	1.21E+06	6.98E+05	4.74E+05	1.21E+06	2.41E+06	3.19E+06	2.76E+06	4.20E+06	3.83E+06	2.03E+06
mws1329	1	C21H20O12	Quercetin-7-O-glucoside*	Flavonoids	Flavonols	1.20E+05	8.27E+04	1.06E+05	9.48E+04	1.40E+05	1.50E+05	1.30E+05	1.73E+05	1.56E+05	2.71E+05	2.81E+05	3.90E+05	9.89E+04	2.04E+05	2.52E+05
Hmsp003093	1	C9H6O4	3,7-Dihydroxychromen-4-one	Others	Chromone	9.00E+00	1.89E+04	1.97E+04	2.70E+04	1.37E+04	1.24E+04	9.00E+00	1.99E+04	3.12E+04	1.14E+05	1.01E+05	5.86E+04	1.63E+04	1.65E+04	9.00E+00
HJN055	1	C21H24O10	Dihydrocharcone-4'-O-glucoside	Flavonoids	Chalcones	2.89E+04	2.28E+04	2.25E+04	2.32E+04	2.27E+04	3.10E+04	2.53E+04	2.71E+04	3.31E+04	7.21E+04	9.46E+04	7.79E+04	1.37E+04	2.12E+04	1.63E+04
pmn001669	1	C12H14O5	Methyl sinapate	Phenolic acids	Phenolic acids	4.05E+04	3.21E+04	3.10E+04	1.60E+04	2.43E+04	2.46E+04	2.12E+04	3.17E+04	2.02E+04	1.52E+05	2.82E+05	2.37E+05	1.11E+04	1.30E+04	6.90E+03
Lmmn004625	1	C21H22O11	Dihydrokaempferol-7-O-glucoside*	Flavonoids	Flavanonols	6.59E+04	6.60E+04	8.05E+04	4.17E+04	1.76E+05	5.03E+04	5.17E+04	1.04E+05	7.89E+04	1.15E+05	1.54E+05	1.54E+05	5.69E+04	4.98E+04	5.63E+04
mws0183	1	C7H6O4	3,4-Dihydroxybenzoic acid (Protocatechuic acid)*	Phenolic acids	Phenolic acids	7.83E+04	5.40E+04	1.73E+05	7.26E+04	1.54E+04	1.12E+05	9.00E+00	9.00E+00	9.00E+00	7.63E+04	1.56E+04	1.12E+05	8.59E+04	6.94E+04	1.06E+05
Lmbp002962	1	C10H8O5	Isofraxetin	Lignans and Coumarins	Coumarins	9.00E+00	9.00E+00	8.70E+03	6.93E+03	7.35E+03	8.96E+03	1.06E+04	9.00E+00	1.63E+04	6.28E+04	5.41E+04	6.17E+04	1.74E+04	5.23E+03	9.00E+00
NK10246260	1	C9H7NO2	2,4-Dihydroxyquinoline	Alkaloids	Quinoline alkaloids	1.56E+05	2.26E+05	2.11E+05	8.63E+04	8.82E+04	1.07E+05	7.29E+04	1.12E+05	2.53E+05	2.22E+05	2.70E+05	1.68E+05	2.35E+05	1.86E+05	2.20E+05
pmp001309	1	C21H20O12	6-Hydroxykaempferol-7-O-glucoside*	Flavonoids	Flavonols	1.11E+05	5.46E+04	5.04E+04	3.09E+05	2.14E+05	2.41E+05	9.37E+04	1.48E+05	2.41E+05	3.55E+05	2.95E+05	4.52E+05	1.99E+05	4.36E+05	2.52E+05
pmn001710	1	C24H26O13	Rosmarinic acid-3'-O-glucoside	Phenolic acids	Phenolic acids	1.56E+04	1.86E+04	1.48E+04	9.00E+00	9.00E+00	5.96E+03	9.00E+00	9.00E+00	9.00E+00	9.94E+04	1.21E+05	8.55E+04	1.89E+04	2.05E+04	1.68E+04
pmd0130	1	C22H46NO7P	LysoPC 14:0	Lipids	LPC	3.71E+04	2.41E+04	3.05E+04	6.81E+04	4.21E+04	6.13E+04	5.09E+04	5.31E+04	6.38E+04	6.85E+04	6.53E+04	5.80E+04	7.83E+04	5.95E+04	8.97E+04
pmn001706	1	C30H48O4	2-Hydroxyoleanolic acid*	Terpenoids	Triterpene	1.62E+05	8.55E+04	9.00E+00	9.00E+00	9.00E+00	9.00E+00	1.31E+05	7.03E+04	9.17E+04	2.64E+04	1.60E+05	8.50E+04	1.05E+05	9.94E+04	9.00E+00
HJN083	1	C26H34O11	Lariciresinol-4'-O-glucoside	Lignans and Coumarins	Lignans	2.49E+04	2.22E+04	2.14E+04	9.20E+03	1.32E+04	1.03E+04	1.09E+04	1.19E+04	1.53E+04	9.75E+04	1.15E+05	1.15E+05	1.74E+04	2.20E+04	1.69E+04
Lmsp004045	1	C28H32O16	Isorhamnetin-3-O-glucoside-7-O-rhamnoside*	Flavonoids	Flavonols	8.46E+04	8.54E+04	6.21E+04	2.82E+04	3.88E+04	6.02E+04	2.89E+04	3.60E+04	3.03E+04	1.28E+05	1.83E+05	1.79E+05	1.69E+04	4.75E+04	3.61E+04
MWSmce177	1	C12H14O4	Ethyl ferulate	Phenolic acids	Phenolic acids	7.15E+03	6.67E+03	6.64E+03	4.21E+03	5.28E+03	5.49E+03	1.08E+03	2.08E+03	2.32E+03	1.75E+04	9.30E+03	8.09E+03	6.77E+03	8.10E+03	6.83E+03
pmb0494	1	C15H22N2O4	Sinapoylputrescine	Alkaloids	Phenolamine	9.00E+00	9.00E+00	9.00E+00	9.00E+00	2.58E+04	5.26E+04	9.00E+00	2.44E+03	9.00E+00	3.01E+04	3.06E+04	3.05E+04	2.58E+04	3.56E+04	2.87E+04
MWSmce248	1	C9H8O3	3-Hydroxycinnamic Acid*	Phenolic acids	Phenolic acids	2.53E+04	9.00E+00	1.07E+05	2.95E+04	4.87E+04	1.21E+05	2.86E+04	3.63E+04	1.62E+04	6.12E+04	4.48E+04	1.28E+05	2.06E+04	2.89E+04	5.65E+04
Lmtn003096	1	C26H36O11	Secoisolariciresinol 4-O-glucoside	Lignans and Coumarins	Lignans	7.14E+05	1.08E+06	6.96E+05	4.90E+05	6.25E+05	5.89E+05	5.26E+05	5.49E+05	5.98E+05	3.30E+06	3.54E+06	3.52E+06	6.47E+05	5.53E+05	5.65E+05
Hmbn002692	1	C22H30O14	6'-O-Feruloyl-D-sucrose	Phenolic acids	Phenolic acids	6.33E+04	4.08E+04	6.64E+04	2.19E+04	1.81E+04	3.01E+04	1.03E+04	3.16E+04	4.06E+04	3.57E+05	1.14E+05	1.28E+05	8.26E+04	5.62E+04	7.70E+04
pme3967	1	C12H17N5O5	2-(Dimethylamino)guanosine*	Nucleotides and derivatives	Nucleotides and derivatives	8.60E+04	3.71E+04	5.83E+04	5.32E+04	8.14E+04	6.12E+04	5.84E+04	5.81E+04	5.79E+04	1.07E+05	1.34E+05	1.10E+05	8.09E+04	8.89E+04	9.83E+04
pmb0824	1	C25H28O13	Syringic acid-4-O-(6''-feruloyl)glucoside	Phenolic acids	Phenolic acids	9.00E+00	9.00E+00	9.00E+00	9.16E+03	4.22E+03	8.69E+03	6.74E+03	1.07E+04	4.26E+03	1.76E+05	1.71E+05	1.26E+05	8.52E+03	1.49E+04	1.21E+04
pmn001613	1	C45H52O23	(3,4-Dimustard acyl)-fructosyl-α-D-(6-mustard acyl)glucoside	Phenolic acids	Phenolic acids	9.00E+00	9.00E+00	9.00E+00	4.69E+03	1.13E+04	8.81E+03	4.39E+03	5.10E+03	7.96E+03	2.53E+04	3.82E+04	3.81E+04	9.00E+00	9.00E+00	9.00E+00
Zmyn000230	1	C5H8O5	2-Dehydro-3-deoxy-L-arabinonate*	Saccharides	Saccharides	6.48E+04	9.87E+04	1.26E+05	1.57E+05	1.28E+05	1.94E+05	5.09E+04	2.71E+04	4.99E+04	3.50E+05	3.40E+05	3.86E+05	1.02E+05	1.57E+05	1.04E+05
MWS20172	1	C6H6O3	5-Hydroxymethylfurfural	Others	Aldehyde compounds	7.38E+04	4.70E+04	1.03E+05	3.74E+04	3.45E+04	8.98E+04	9.00E+00	9.00E+00	9.00E+00	5.34E+04	2.06E+04	1.04E+05	4.50E+04	1.63E+04	5.54E+04
pmb0108	1	C19H18O8	Feruloyl syringic acid	Phenolic acids	Phenolic acids	7.49E+04	7.20E+04	9.77E+04	6.03E+04	3.32E+04	2.26E+04	8.54E+04	6.66E+04	8.00E+04	1.22E+05	1.17E+05	1.03E+05	6.72E+04	7.91E+04	7.29E+04
pme3083	1	C8H7NO3	2-(Formylamino)benzoic acid	Phenolic acids	Phenolic acids	4.18E+04	4.23E+04	6.44E+04	5.07E+04	5.50E+04	7.82E+04	2.90E+04	2.20E+04	2.01E+04	7.76E+04	4.99E+04	9.02E+04	5.58E+04	5.29E+04	6.29E+04
Zmpn008194	1	C30H48O4	Corosolic acid*	Terpenoids	Triterpene	2.76E+04	1.57E+04	7.57E+03	9.00E+00	9.00E+00	9.00E+00	4.81E+04	3.79E+04	8.39E+04	9.00E+00	1.28E+05	1.60E+04	5.78E+04	5.66E+04	9.00E+00
mws0628	1	C7H6O2	4-Hydroxybenzaldehyde	Phenolic acids	Phenolic acids	3.59E+04	3.90E+04	5.21E+04	4.68E+04	6.10E+04	2.21E+04	5.29E+04	6.58E+04	4.30E+04	1.16E+05	1.89E+05	1.26E+05	4.56E+04	7.02E+04	5.46E+04
Zmzn000079	1	C4H9O7P	D-Erythrose-4-phosphate	Saccharides	Saccharides	1.40E+04	2.53E+04	2.33E+04	1.69E+04	2.29E+04	3.23E+04	3.05E+04	3.52E+04	2.87E+04	3.82E+04	4.95E+04	5.89E+04	3.91E+04	4.44E+04	2.86E+04
Lmbn004847	1	C10H12O3	4-Methoxyphenylpropionic acid*	Phenolic acids	Phenolic acids	1.78E+04	1.47E+04	3.26E+04	8.81E+03	1.63E+04	2.39E+04	8.85E+03	1.16E+04	1.79E+04	3.64E+04	2.70E+04	3.37E+04	2.65E+04	1.32E+04	2.87E+04
Zmxp002867	1	C28H32O16	Chrysoeriol-5,7-di-O-glucoside	Flavonoids	Flavones	2.18E+04	2.17E+04	8.51E+03	1.75E+04	1.20E+04	1.92E+04	1.61E+04	1.62E+04	1.98E+04	2.61E+04	3.90E+04	3.39E+04	8.52E+03	1.77E+04	1.84E+04
Lmlp003161	1	C14H20N2O3	N-Feruloylputrescine	Alkaloids	Phenolamine	9.00E+00	9.00E+00	9.00E+00	9.00E+00	3.26E+05	4.09E+05	9.00E+00	3.79E+04	1.10E+04	2.13E+06	2.89E+06	1.99E+06	5.73E+05	7.77E+05	7.54E+05
Hmcp001636	1	C23H24O13	Limocitrin-7-O-glucoside	Flavonoids	Flavonols	4.34E+04	3.15E+04	3.59E+04	3.32E+04	3.52E+04	4.48E+04	4.41E+04	5.02E+04	4.06E+04	9.76E+04	6.51E+04	9.81E+04	3.50E+04	6.41E+04	4.29E+04
pme1598	1	C22H24O11	Hesperetin-5-O-glucoside	Flavonoids	Flavanones	1.72E+05	1.30E+05	1.15E+05	1.07E+05	1.66E+05	1.78E+05	1.32E+05	1.84E+05	1.68E+05	2.76E+05	2.50E+05	4.01E+05	1.17E+05	2.17E+05	2.61E+05
Lmqp002784	1	C7H7NO2	Salicylamide	Alkaloids	Phenolamine	4.44E+04	4.07E+04	5.56E+04	3.92E+04	4.26E+04	3.83E+04	2.35E+04	3.42E+04	1.27E+04	4.12E+04	6.02E+04	9.41E+04	3.61E+04	1.54E+04	4.46E+04
pmb0312	1	C10H9NO2	5-Methoxyindole-3-carbaldehyde	Alkaloids	Plumerane	4.70E+04	4.68E+04	3.35E+04	3.25E+04	4.21E+04	6.56E+04	1.11E+05	7.75E+04	9.21E+04	1.05E+05	8.20E+04	7.82E+04	7.90E+04	7.01E+04	6.91E+04
pme2117	1	C10H15N5O10P2	Adenosine 5'-diphosphate	Nucleotides and derivatives	Nucleotides and derivatives	2.44E+04	3.03E+04	2.75E+04	1.19E+04	2.52E+04	3.32E+04	1.04E+04	1.76E+04	1.47E+04	3.65E+04	2.71E+04	2.85E+04	1.20E+04	3.45E+04	1.59E+04
pmn001372	1	C33H44O17	Medioresinol-4,4'-di-O-glucoside	Lignans and Coumarins	Lignans	1.46E+04	2.18E+04	7.03E+03	1.02E+04	1.47E+04	2.16E+04	1.91E+04	1.74E+04	1.85E+04	5.66E+04	3.64E+04	3.41E+04	2.02E+04	1.37E+04	1.35E+04
pme0534	1	C6H12O7	Gluconic acid	Saccharides	Saccharides	2.72E+04	4.71E+04	3.99E+04	3.92E+04	7.00E+03	1.66E+04	2.87E+04	3.54E+04	2.76E+04	5.24E+04	5.85E+04	7.25E+04	4.37E+04	3.24E+04	4.00E+04
pmb3075	1	C16H16O7	3-O-p-Coumaroylshikimic acid	Phenolic acids	Phenolic acids	7.54E+03	5.91E+03	8.97E+03	2.13E+04	2.86E+04	1.59E+04	1.07E+04	1.07E+04	1.24E+04	3.37E+04	1.44E+04	2.61E+04	1.95E+04	1.44E+04	2.47E+04
pmn001384	1	C25H24O12	Isochlorogenic acid C*	Phenolic acids	Phenolic acids	1.55E+03	5.96E+03	1.96E+04	9.00E+00	9.00E+00	9.00E+00	2.22E+04	2.32E+04	5.17E+03	3.42E+04	2.50E+04	3.03E+04	1.54E+04	2.68E+04	1.37E+04
Li512115	1	C25H24O12	Isochlorogenic acid B*	Phenolic acids	Phenolic acids	1.55E+03	5.96E+03	1.96E+04	9.00E+00	9.00E+00	9.00E+00	2.22E+04	2.32E+04	5.17E+03	3.42E+04	2.50E+04	3.03E+04	1.54E+04	2.68E+04	1.37E+04
pmb3012	1	C22H22O11	Chrysoeriol-7-O-glucoside	Flavonoids	Flavones	9.00E+00	9.00E+00	9.00E+00	1.59E+04	1.12E+04	2.30E+04	1.87E+04	1.17E+04	1.78E+04	1.37E+04	1.86E+04	2.00E+04	3.29E+03	1.79E+04	3.73E+03
Lmjp002906	1	C22H22O12	Rhamnetin-3-O-Glucoside*	Flavonoids	Flavonols	6.90E+06	4.82E+06	6.06E+06	3.72E+06	2.80E+06	7.71E+06	2.19E+06	3.29E+06	4.01E+06	1.07E+07	1.03E+07	1.44E+07	2.22E+06	5.42E+06	3.87E+06
Lmtn002997	1	C22H22O13	Mearnsetin-3-O-glucoside	Flavonoids	Flavones	1.18E+04	8.44E+03	9.00E+00	6.08E+04	3.54E+04	2.85E+04	9.00E+00	9.00E+00	8.16E+03	2.85E+04	3.58E+04	4.29E+04	2.45E+04	8.70E+03	1.79E+04
Hmcn000192	1	C7H14O7	Sedoheptulose	Saccharides	Saccharides	9.00E+00	9.00E+00	9.00E+00	4.32E+04	1.67E+04	1.45E+04	9.00E+00	9.00E+00	9.00E+00	4.61E+04	5.47E+04	5.51E+04	4.48E+04	4.26E+04	2.48E+04
pmb0736	1	C23H24O12	Tricin-7-O-Glucoside	Flavonoids	Flavones	3.72E+04	3.31E+04	3.81E+04	2.02E+04	2.73E+04	2.02E+04	1.58E+04	7.62E+03	1.37E+04	2.18E+04	2.48E+04	3.07E+04	9.00E+00	9.00E+00	9.00E+00
Zmyn004732	1	C18H30O3	2R-hydroxy-9Z,12Z,15Z-octadecatrienoic acid	Lipids	Free fatty acids	8.06E+03	7.42E+03	1.03E+03	3.27E+03	2.46E+03	2.86E+03	9.00E+00	9.00E+00	9.00E+00	7.44E+03	2.12E+03	4.29E+03	4.46E+03	1.57E+04	8.05E+03
mws0704	1	C2H8NO4P	O-Phosphorylethanolamine	Alkaloids	Alkaloids	5.48E+03	3.67E+03	5.12E+03	8.40E+03	4.38E+03	1.46E+03	1.09E+04	9.24E+03	5.11E+03	1.70E+04	1.25E+04	1.35E+04	6.27E+03	7.67E+03	9.21E+03
Zmzn000078	1	C3H7O6P	Dihydroxyacetone phosphate	Saccharides	Saccharides	9.00E+00	9.00E+00	9.00E+00	8.81E+03	4.43E+03	2.55E+03	5.43E+03	5.48E+03	4.41E+03	6.66E+03	6.87E+03	6.94E+03	1.17E+04	1.88E+04	6.86E+03
pme0243	1	C5H8O4	Glutaric acid	Organic acids	Organic acids	1.20E+04	1.97E+04	3.63E+04	1.55E+05	8.71E+04	1.38E+05	9.00E+00	2.62E+04	1.37E+04	4.87E+05	6.12E+05	7.02E+05	3.04E+04	1.70E+04	1.22E+04
Wmzn000227	1	C6H10O4	2,2-Dimethylsuccinic acid	Organic acids	Organic acids	6.18E+03	2.91E+04	1.10E+04	5.28E+03	4.82E+03	8.32E+03	1.09E+04	2.15E+04	3.96E+03	1.23E+04	1.78E+04	1.14E+04	1.90E+04	4.37E+03	3.64E+03
Hmcp001919	1	C30H34O18	Isorhamnetin-3-O-(6''-acetylglucosyl)(1→3)-glucoside	Flavonoids	Flavonols	3.57E+04	9.00E+00	2.58E+04	1.10E+04	1.48E+04	1.79E+04	9.00E+00	3.17E+04	1.83E+04	5.80E+04	9.73E+04	5.37E+04	9.00E+00	2.43E+04	1.85E+04
Lmsn003111	1	C15H18O8	1-O-p-Coumaroyl-β-D-glucose	Phenolic acids	Phenolic acids	3.75E+03	4.97E+03	1.53E+04	1.35E+05	1.71E+05	6.54E+04	1.19E+05	4.99E+04	6.66E+04	6.26E+05	7.88E+05	9.03E+05	8.31E+04	7.68E+04	9.80E+04
Hmbp002498	1	C21H26O13	Scopoletin-7-O-xylosyl(1→6)glucoside	Lignans and Coumarins	Coumarins	9.72E+03	1.27E+04	9.00E+00	3.40E+03	9.00E+00	9.00E+00	9.23E+03	2.99E+03	4.86E+03	3.48E+04	3.52E+04	4.35E+04	1.95E+03	9.00E+00	9.00E+00
