# Supplementary material for: Comparative metabolic profiling of different pakchoi cultivars reveals nutritional diversity via widely targeted metabolomics
Source: Food Chem X. 2024 Apr 10;22:101379. doi: 10.1016/j.fochx.2024.101379 (PMC11031806; doi:10.1016/j.fochx.2024.101379)
Supplement: Supplementary file 9 — Table S9. The key differential metabolites among the five pakchoi cultivars [file mmc9.csv]

Table S8. List of K-Means clustering information for differential metabolites (Subclass 2)
Index	Sub Class	Formula	Compounds	Class I	Class II	MET-1	MET-2	MET-3	PPQ-1	PPQ-2	PPQ-3	XQC-1	XQC-2	XQC-3	QYC-1	QYC-2	QYC-3	NBC-1	NBC-2	NBC-3
pmn001378	2	C26H32O11	Pinoresinol-4-O-glucoside	Lignans and Coumarins	Lignans	1.28E+06	9.36E+05	1.11E+06	5.60E+05	4.01E+05	4.51E+05	9.57E+04	1.79E+05	1.52E+05	2.82E+05	2.71E+05	2.60E+05	2.16E+06	1.81E+06	2.06E+06
pme0230	2	C10H13N5O4	Adenosine	Nucleotides and derivatives	Nucleotides and derivatives	4.58E+07	4.50E+07	4.20E+07	2.64E+07	1.82E+07	3.76E+07	6.40E+06	4.49E+06	5.01E+06	1.76E+07	1.38E+07	1.43E+07	1.70E+07	1.40E+07	1.24E+07
mws2108	2	C16H18O9	Cryptochlorogenic acid (4-O-Caffeoylquinic acid)*	Phenolic acids	Phenolic acids	1.68E+06	1.33E+06	1.91E+06	5.41E+06	4.18E+06	4.38E+06	6.69E+05	1.15E+06	1.33E+06	2.80E+06	2.16E+06	1.73E+06	3.82E+06	3.37E+06	3.65E+06
pme0033	2	C5H4N4O	Hypoxanthine	Nucleotides and derivatives	Nucleotides and derivatives	3.63E+04	3.50E+04	5.03E+04	2.35E+04	1.30E+04	3.94E+04	5.27E+04	2.73E+04	2.36E+04	2.69E+04	2.29E+04	3.93E+04	7.18E+04	6.16E+04	5.30E+04
pma1751	2	C12H15NO7	N-(beta-D-Glucosyl)nicotinate*	Vitamin	Vitamin	6.88E+05	6.95E+05	4.66E+05	3.54E+05	5.17E+05	5.51E+05	1.19E+06	1.25E+06	7.73E+05	2.31E+05	2.93E+05	3.50E+05	7.51E+05	6.10E+05	5.06E+05
Lmdn001332	2	C17H22N2O10S2	1-Methoxy-3-indolylmethyl glucosinolate (Neoglucobrassicin)*	Glucosinolates	Glucosinolates	4.92E+06	5.57E+06	6.08E+06	4.92E+06	6.91E+06	7.03E+06	7.71E+06	1.01E+07	8.98E+06	3.75E+06	4.92E+06	3.70E+06	8.00E+06	5.72E+06	5.54E+06
Lhhp120823	2	C11H12O3	Eugenyl formate	Others	Others	6.75E+06	5.55E+06	5.70E+06	6.44E+06	5.80E+06	4.98E+06	1.01E+07	9.29E+06	9.60E+06	9.00E+00	9.00E+00	2.10E+05	7.86E+06	7.95E+06	8.02E+06
Hmtn001302	2	C13H16O8	Glucosyloxybenzoic acid*	Phenolic acids	Phenolic acids	3.47E+06	4.05E+06	3.44E+06	2.23E+06	1.62E+06	1.96E+06	1.70E+06	1.69E+06	1.51E+06	3.26E+05	4.64E+05	2.73E+05	1.54E+06	1.00E+06	1.10E+06
Lmhp008833	2	C24H48NO7P	LysoPC 16:1(2n isomer)	Lipids	LPC	2.54E+05	2.65E+05	3.57E+05	4.85E+05	3.55E+05	5.15E+05	2.36E+05	2.10E+05	2.42E+05	3.27E+05	2.07E+05	3.34E+05	5.87E+05	4.05E+05	7.71E+05
Zmhn001926	2	C13H16O8	1-O-Salicyloyl-β-D-glucose*	Phenolic acids	Phenolic acids	3.55E+06	4.03E+06	3.47E+06	2.14E+06	1.61E+06	1.88E+06	1.72E+06	1.83E+06	1.51E+06	4.18E+05	4.07E+05	2.97E+05	1.49E+06	1.17E+06	1.21E+06
pmb0874	2	C23H44NO7P	LysoPE 18:2(2n isomer)	Lipids	LPE	1.78E+06	8.57E+05	1.41E+06	4.24E+06	2.50E+06	4.99E+06	1.41E+06	1.48E+06	2.11E+06	2.38E+06	1.28E+06	1.80E+06	3.12E+06	2.01E+06	2.55E+06
Ymjm000148	2	C14H20O7	Salidroside	Phenolic acids	Phenolic acids	4.19E+06	4.78E+06	3.98E+06	3.08E+06	2.02E+06	2.18E+06	2.09E+06	2.18E+06	1.92E+06	4.70E+05	5.22E+05	3.48E+05	1.80E+06	1.29E+06	1.30E+06
Rfmb056	2	C29H36O13	Medioresinol-4'-O-(6'''-acetyl)glucoside	Lignans and Coumarins	Lignans	6.89E+04	8.07E+04	6.37E+04	2.16E+05	4.33E+04	1.02E+05	9.92E+04	1.54E+05	1.64E+05	5.14E+03	7.96E+03	1.21E+03	1.16E+04	7.61E+03	1.21E+04
Lmhp010162	2	C22H46NO7P	LysoPE 17:0	Lipids	LPE	6.10E+04	4.03E+04	3.66E+04	8.58E+03	3.16E+03	3.38E+03	6.30E+03	7.56E+03	6.36E+03	3.94E+03	4.87E+03	4.75E+03	1.36E+04	8.56E+03	1.64E+04
pme1654	2	C12H18O3	Jasmonic acid	Organic acids	Organic acids	7.10E+05	8.02E+05	8.50E+05	7.05E+05	5.77E+05	6.16E+05	6.06E+05	4.77E+05	4.99E+05	2.07E+05	1.57E+05	1.29E+05	6.86E+05	9.66E+05	6.21E+05
Lhnn101118	2	C12H23NO10S3	4-(Methylsulfinyl)butyl glucoside	Glucosinolates	Glucosinolates	5.40E+03	4.94E+03	7.53E+03	1.12E+04	2.86E+04	3.36E+04	1.08E+05	2.08E+05	1.27E+05	2.60E+03	5.71E+03	7.52E+03	2.25E+03	1.21E+04	9.69E+03
HJAP135	2	C24H24O12	Pinocembrin-7-O-(6''-O-malonyl)glucoside	Flavonoids	Flavanones	1.21E+06	9.77E+05	8.82E+05	1.42E+05	1.47E+05	1.38E+05	3.12E+05	4.98E+05	5.01E+05	1.94E+05	2.15E+05	2.22E+05	7.94E+04	6.77E+04	6.74E+04
Zmjp000966	2	C10H13N5O4	Vidarabine	Nucleotides and derivatives	Nucleotides and derivatives	3.86E+07	3.88E+07	3.48E+07	2.49E+07	1.51E+07	3.59E+07	5.47E+06	3.79E+06	4.00E+06	1.51E+07	1.19E+07	1.29E+07	9.87E+06	1.30E+07	1.08E+07
Lmbp000668	2	C6H5NO2	Isonicotinic acid	Vitamin	Vitamin	4.22E+05	3.79E+05	4.22E+05	2.19E+05	1.71E+05	1.66E+05	2.79E+05	3.51E+05	2.48E+05	1.15E+05	1.17E+05	2.37E+05	3.80E+05	3.54E+05	4.02E+05
mws0282	2	C11H12N2O2	L-Tryptophan	Amino acids and derivatives	Amino acids and derivatives	3.34E+05	3.38E+05	3.92E+05	7.71E+05	1.68E+06	1.21E+06	1.80E+06	2.04E+06	1.75E+06	6.96E+05	4.29E+05	5.21E+05	4.63E+05	3.71E+05	4.85E+05
pmb3074	2	C16H18O8	5-O-p-Coumaroylquinic acid*	Phenolic acids	Phenolic acids	2.38E+05	1.47E+05	3.33E+05	2.77E+06	2.06E+06	2.04E+06	2.58E+05	5.19E+05	5.91E+05	6.32E+05	5.25E+05	2.99E+05	1.76E+06	1.57E+06	1.67E+06
MWSHY0162	2	C27H30O17	Quercetin-3-O-sophoroside (Baimaside)	Flavonoids	Flavonols	3.08E+05	2.46E+05	2.29E+05	1.33E+06	8.97E+05	8.65E+05	3.88E+05	7.97E+05	9.35E+05	3.92E+05	3.49E+05	3.66E+05	6.55E+05	9.83E+05	9.14E+05
pme0021	2	C9H11NO2	L-Phenylalanine	Amino acids and derivatives	Amino acids and derivatives	2.96E+06	2.54E+06	2.77E+06	4.03E+06	6.09E+06	6.25E+06	7.48E+06	8.63E+06	7.19E+06	3.31E+06	2.59E+06	2.71E+06	2.79E+06	2.49E+06	3.02E+06
MWStz070	2	C9H11NO3	N-(2-Hydroxy-4-methoxyphenyl)acetamide	Alkaloids	Phenolamine	1.28E+06	1.48E+06	1.70E+06	2.21E+06	3.49E+06	3.12E+06	5.84E+06	7.70E+06	6.54E+06	1.58E+06	1.19E+06	1.55E+06	1.74E+06	1.38E+06	1.20E+06
Lmbp102601	2	C9H6O3	7-Hydroxycoumarin	Lignans and Coumarins	Coumarins	2.30E+07	1.80E+07	2.06E+07	1.33E+07	1.45E+07	1.27E+07	5.73E+06	8.56E+06	1.12E+07	8.48E+06	9.00E+06	2.11E+06	1.23E+07	1.01E+07	1.20E+07
Lmhp010190	2	C26H52NO7P	LysoPC 18:1(2n isomer)	Lipids	LPC	7.81E+05	7.18E+05	8.49E+05	2.19E+06	1.26E+06	1.80E+06	1.09E+06	1.14E+06	1.64E+06	1.56E+06	7.83E+05	1.04E+06	2.51E+06	1.98E+06	2.89E+06
Lmmp002995	2	C30H32O20	Quercetin-7-O-(2''-malonyl)glucosyl-5-O-glucoside	Flavonoids	Flavonols	5.04E+03	2.88E+03	5.78E+03	1.96E+03	7.44E+02	9.00E+00	4.54E+03	9.00E+00	3.49E+03	9.00E+00	9.00E+00	2.83E+03	2.70E+03	3.49E+03	7.21E+03
Lmbp000728	2	C8H8O	(S)-2-Phenyloxirane	Phenolic acids	Phenolic acids	1.41E+06	1.30E+06	1.32E+06	8.44E+05	8.65E+05	6.29E+05	3.36E+06	3.19E+06	3.49E+06	9.65E+05	9.69E+05	1.22E+06	4.01E+05	6.04E+05	4.37E+05
Lmhp010515	2	C25H52NO7P	LysoPC 17:0(2n isomer)	Lipids	LPC	2.20E+05	1.53E+05	1.50E+05	2.56E+04	1.45E+04	2.47E+04	2.22E+04	2.70E+04	2.56E+04	3.32E+04	2.92E+04	4.14E+04	5.38E+04	4.42E+04	4.24E+04
pmn001370	2	C32H42O16	Pinoresinol-4,4'-O-di-O-glucoside	Lignans and Coumarins	Lignans	3.54E+05	2.98E+05	3.30E+05	1.58E+05	1.65E+05	2.29E+05	2.16E+05	1.60E+05	2.50E+05	1.07E+05	7.98E+04	1.15E+05	7.80E+05	7.95E+05	7.86E+05
mws0178	2	C16H18O9	Chlorogenic acid (3-O-Caffeoylquinic acid)*	Phenolic acids	Phenolic acids	2.84E+06	1.89E+06	2.56E+06	9.09E+06	6.72E+06	7.09E+06	1.13E+06	1.61E+06	2.09E+06	4.12E+06	3.51E+06	2.85E+06	6.42E+06	5.51E+06	5.80E+06
Zmhp006502	2	C25H24O14	Kaempferide-3-O-(6''-malonyl)glucoside	Flavonoids	Flavonols	1.24E+05	1.08E+05	9.16E+04	2.15E+04	1.44E+04	2.78E+04	3.63E+04	5.11E+04	4.92E+04	4.85E+04	5.79E+04	7.76E+04	9.00E+00	9.00E+00	9.00E+00
pmn001367	2	C13H16O9	Protocatechuic acid-4-O-glucoside*	Phenolic acids	Phenolic acids	1.16E+06	1.40E+06	1.12E+06	8.10E+05	7.40E+05	7.32E+05	9.15E+05	8.74E+05	6.73E+05	8.29E+05	7.62E+05	6.05E+05	3.50E+05	2.77E+05	3.72E+05
pme2266	2	C10H16N2O3S	Biotin	Vitamin	Vitamin	1.06E+05	8.25E+04	1.01E+05	1.88E+04	9.00E+00	2.45E+04	1.79E+04	2.27E+04	1.02E+04	1.39E+04	1.44E+04	1.83E+04	4.49E+04	4.61E+04	3.56E+04
Zmzp000145	2	C9H20N2O2	Trimethyllysine	Amino acids and derivatives	Amino acids and derivatives	4.14E+05	6.63E+05	4.70E+05	4.48E+05	7.48E+04	3.18E+05	5.02E+05	7.50E+05	5.15E+05	2.83E+05	3.32E+05	1.88E+05	3.74E+05	3.69E+05	3.14E+05
Lmhn003074	2	C14H14O8	Feruloylmalic acid	Phenolic acids	Phenolic acids	4.04E+07	4.33E+07	4.35E+07	3.34E+07	3.98E+07	4.14E+07	2.51E+07	2.79E+07	3.05E+07	1.94E+05	1.38E+05	1.78E+05	5.89E+07	5.63E+07	5.84E+07
Zmln002252	2	C10H8O6	Sideretin (5,7,8-Trihydroxy-6-methoxycoumarin)	Lignans and Coumarins	Coumarins	2.61E+07	2.48E+07	2.42E+07	3.89E+07	3.05E+07	3.11E+07	3.40E+07	3.66E+07	3.89E+07	1.18E+05	1.01E+05	9.70E+04	1.52E+07	1.67E+07	1.63E+07
MWS4525	2	C6H7N5O	6-O-methylguanine	Nucleotides and derivatives	Nucleotides and derivatives	4.63E+05	5.34E+05	3.84E+05	1.21E+05	1.35E+05	2.48E+05	3.70E+05	4.06E+05	4.22E+05	2.96E+05	4.03E+05	3.81E+05	1.99E+05	2.05E+05	1.88E+05
pmb0752	2	C17H20O9	3-O-Feruloylquinic acid*	Phenolic acids	Phenolic acids	1.11E+07	9.20E+06	1.05E+07	6.78E+06	5.65E+06	5.58E+06	1.53E+06	2.11E+06	2.84E+06	2.63E+06	2.50E+06	1.46E+06	4.70E+06	3.96E+06	2.97E+06
Lmsp003655	2	C26H32O11	Dehydrodiconiferyl alcohol-gamma'-O-glucoside	Phenolic acids	Phenolic acids	1.05E+06	1.10E+06	1.19E+06	1.03E+06	5.43E+05	5.21E+05	1.84E+06	1.63E+06	1.67E+06	7.18E+05	4.92E+05	6.41E+05	6.96E+05	8.38E+05	9.12E+05
MWSmce119	2	C6H14N4O2	L-Arginine	Amino acids and derivatives	Amino acids and derivatives	2.39E+06	6.02E+06	1.40E+06	1.48E+06	1.85E+06	1.91E+06	2.76E+06	1.43E+07	6.74E+06	2.14E+06	1.71E+06	8.61E+05	1.10E+06	5.84E+05	1.25E+06
pme1109	2	C5H5N5O	Guanine	Nucleotides and derivatives	Nucleotides and derivatives	1.03E+06	1.09E+06	2.18E+06	7.14E+05	3.94E+05	1.29E+06	2.64E+05	2.49E+05	1.61E+05	6.66E+05	3.45E+05	1.52E+06	9.76E+05	9.27E+05	1.08E+06
pme3337	2	C14H17N5O8	Succinyladenosine	Nucleotides and derivatives	Nucleotides and derivatives	4.73E+05	4.80E+05	4.45E+05	3.75E+05	4.52E+05	4.71E+05	4.86E+05	4.55E+05	4.32E+05	3.56E+05	3.12E+05	2.60E+05	6.65E+05	5.51E+05	6.63E+05
pmb2406	2	C25H52NO7P	LysoPC 17:0	Lipids	LPC	3.05E+05	1.78E+05	1.85E+05	1.79E+04	1.02E+04	1.52E+04	1.92E+04	1.90E+04	1.89E+04	2.48E+04	2.34E+04	3.59E+04	5.12E+04	3.66E+04	4.17E+04
mws0520	2	C11H13NO4	N-Acetyl-L-tyrosine	Amino acids and derivatives	Amino acids and derivatives	1.11E+05	9.08E+04	8.27E+04	1.29E+05	2.65E+05	1.55E+05	3.80E+06	4.15E+06	3.79E+06	2.43E+06	2.71E+06	2.60E+06	2.57E+06	2.98E+06	3.39E+06
pme2596	2	C8H9NO4	4-Pyridoxic acid	Vitamin	Vitamin	2.16E+05	2.22E+05	1.69E+05	1.79E+05	1.66E+05	1.94E+05	2.69E+04	7.78E+04	9.02E+04	8.31E+04	9.28E+04	9.36E+04	1.01E+05	8.58E+04	9.96E+04
Lmhp011549	2	C28H56NO7P	LysoPC 20:1	Lipids	LPC	9.83E+03	7.16E+03	9.81E+03	2.08E+04	1.52E+04	1.49E+04	1.02E+04	9.52E+03	8.74E+03	7.17E+03	7.63E+03	7.77E+03	1.40E+04	1.57E+04	1.43E+04
pmb3061	2	C22H28O13	5-O-p-Coumaroylquinic acid O-glucoside	Phenolic acids	Phenolic acids	5.04E+05	4.04E+05	5.33E+05	7.89E+05	1.21E+06	4.80E+05	6.75E+05	8.66E+05	1.16E+06	3.14E+05	3.05E+05	1.78E+05	4.49E+05	4.36E+05	4.07E+05
pmn001694	2	C18H34O5	9,10,13-Trihydroxy-11-Octadecenoic Acid	Lipids	Free fatty acids	1.68E+04	3.28E+04	1.34E+04	3.52E+04	1.56E+04	1.95E+04	1.26E+04	1.75E+04	1.53E+04	1.17E+04	1.27E+04	2.10E+04	2.35E+04	4.48E+04	2.88E+04
Zmdp000292	2	C7H16N4O2	Arginine methyl ester*	Amino acids and derivatives	Amino acids and derivatives	4.95E+04	5.79E+04	3.08E+04	6.77E+04	2.18E+04	4.90E+04	1.54E+05	5.28E+05	3.71E+05	1.90E+04	3.70E+04	3.12E+04	2.93E+04	1.50E+04	3.12E+04
Hmpp003270	2	C21H20O11	Luteolin-4'-O-glucoside*	Flavonoids	Flavones	1.83E+07	1.34E+07	1.78E+07	5.66E+06	6.73E+06	9.36E+06	8.74E+06	1.13E+07	1.04E+07	8.09E+06	5.26E+06	1.06E+07	8.42E+06	6.60E+06	9.79E+06
pmc0274	2	C6H6N4S	6-Methylmercaptopurine	Nucleotides and derivatives	Nucleotides and derivatives	3.86E+06	3.04E+06	2.94E+06	4.21E+06	7.01E+06	7.73E+06	9.45E+06	1.09E+07	8.53E+06	3.59E+06	2.55E+06	2.67E+06	2.78E+06	2.45E+06	3.29E+06
Zmdp000376	2	C5H11N3O	4-Guanidinobutanal	Others	Aldehyde compounds	6.63E+06	1.54E+07	1.02E+07	3.77E+06	5.58E+06	4.84E+06	3.91E+06	7.41E+06	4.67E+06	3.31E+06	2.62E+06	2.71E+06	1.28E+07	6.47E+06	3.67E+06
Zmln001304	2	C14H27NO11S3	6-(Methylsulfonyl)Hexyl Glucosinolate	Glucosinolates	Glucosinolates	4.43E+04	5.48E+04	8.39E+04	7.65E+04	6.27E+04	8.30E+04	9.94E+04	1.33E+05	9.88E+04	4.32E+04	2.47E+04	5.10E+04	7.53E+04	5.34E+04	5.55E+04
Lmbn005443	2	C18H30O3	13-KODE; (9Z,11E)-13-Oxooctadeca-9,11-dienoic acid*	Lipids	Free fatty acids	1.38E+03	1.76E+03	1.43E+03	6.44E+03	6.11E+03	5.53E+03	8.26E+03	7.35E+03	9.06E+03	2.49E+03	9.60E+02	1.07E+03	4.17E+03	2.99E+03	5.41E+03
mws0232	2	C17H20N4O6	Riboflavin (Vitamin B2)	Vitamin	Vitamin	1.63E+06	1.56E+06	1.06E+06	3.45E+05	2.74E+05	6.51E+05	1.78E+05	1.96E+05	1.77E+05	3.82E+05	3.82E+05	3.94E+05	1.66E+05	1.33E+05	2.74E+05
pmb2799	2	C18H32O3	12,13-Epoxy-9-Octadecenoic Acid	Lipids	Free fatty acids	3.99E+03	9.65E+02	1.52E+03	9.00E+00	9.00E+00	9.00E+00	2.37E+03	2.52E+03	3.60E+03	5.72E+03	1.16E+03	7.05E+02	1.71E+03	4.81E+03	4.73E+03
Zmhp001956	2	C33H40O22	6-Hydroxykaempferol-3,6,7-O-triglucoside	Flavonoids	Flavonols	5.19E+05	5.31E+05	3.24E+05	1.61E+06	1.51E+06	1.37E+06	8.75E+05	1.72E+06	2.30E+06	5.13E+05	5.34E+05	5.08E+05	6.00E+05	1.13E+06	9.98E+05
pmn001675	2	C17H22N2O10S2	4-Methoxyglucobrassicin*	Glucosinolates	Glucosinolates	5.20E+06	5.17E+06	6.43E+06	7.40E+06	6.59E+06	6.75E+06	7.71E+06	1.00E+07	9.05E+06	4.12E+06	4.86E+06	3.56E+06	7.47E+06	5.31E+06	5.71E+06
pme0195	2	C3H7NO2S	L-Cysteine	Amino acids and derivatives	Amino acids and derivatives	4.79E+05	4.39E+05	5.11E+05	3.04E+05	7.34E+05	7.61E+05	4.77E+05	4.48E+05	3.67E+05	2.75E+05	2.64E+05	3.44E+05	1.78E+05	2.14E+05	2.31E+05
Zmbp002538	2	C11H12N2O2	1-Methoxy-indole-3-acetamide	Alkaloids	Plumerane	4.27E+06	3.64E+06	3.71E+06	6.95E+06	1.66E+07	1.22E+07	1.48E+07	1.91E+07	1.57E+07	7.59E+06	5.12E+06	5.22E+06	4.34E+06	3.19E+06	5.93E+06
Lmbn001467	2	C7H13NO3	5-Acetamidopentanoic Acid	Organic acids	Organic acids	2.18E+04	6.75E+03	1.01E+04	2.20E+04	1.24E+04	1.74E+04	6.67E+04	1.06E+05	1.55E+05	2.16E+04	2.02E+04	1.45E+04	4.41E+04	4.58E+04	4.03E+04
HJAP106	2	C12H11N5O	N6-(4-hydroxybenzyl)adnine riboside	Nucleotides and derivatives	Nucleotides and derivatives	9.00E+00	9.00E+00	9.00E+00	2.02E+04	2.74E+04	1.62E+04	1.97E+04	3.28E+04	3.46E+04	1.67E+04	1.38E+04	9.26E+03	9.00E+00	9.00E+00	9.00E+00
Rfmb25702	2	C28H34O12	Pinoresinol-4-O-(6''-acetyl)glucoside	Lignans and Coumarins	Lignans	2.22E+04	1.81E+04	3.18E+04	6.90E+04	1.21E+04	4.07E+04	3.98E+04	2.97E+04	4.11E+04	9.00E+00	9.00E+00	9.00E+00	1.49E+04	1.61E+04	2.31E+04
pme2828	2	C6H5NO3	4-Nitrophenol	Phenolic acids	Phenolic acids	2.11E+06	2.46E+06	1.31E+06	8.51E+05	3.62E+06	2.25E+06	3.87E+06	2.03E+06	2.84E+06	2.11E+06	1.17E+06	1.22E+06	9.00E+00	9.00E+00	9.00E+00
Lmlp003531	2	C21H20O11	Luteolin-3'-O-glucoside*	Flavonoids	Flavones	9.63E+06	6.75E+06	9.66E+06	2.90E+06	3.46E+06	5.07E+06	4.20E+06	5.98E+06	5.25E+06	4.05E+06	2.66E+06	6.00E+06	4.15E+06	3.44E+06	6.69E+06
pmb2787	2	C18H30O3	9-Oxo-10E,12Z-octadecadienoic acid	Lipids	Free fatty acids	3.79E+03	2.29E+03	3.92E+03	1.04E+04	1.05E+04	9.08E+03	1.05E+04	6.94E+03	1.20E+04	2.00E+03	1.95E+03	5.08E+03	6.28E+03	2.95E+03	4.13E+03
pmb0862	2	C20H42NO7P	LysoPC 12:0	Lipids	LPC	6.12E+03	4.15E+03	2.94E+03	1.12E+04	8.64E+03	9.41E+03	8.25E+03	1.70E+04	8.23E+03	4.64E+03	3.77E+03	6.39E+03	1.43E+04	1.44E+04	2.31E+04
Hmcp001629	2	C30H32O19	Kaempferol-3-O-(6''-Malonyl)glucoside-7-O-Glucoside	Flavonoids	Flavonols	1.82E+05	1.81E+05	1.25E+05	3.54E+04	5.61E+04	6.71E+04	1.08E+05	1.35E+05	1.57E+05	6.66E+04	4.47E+04	5.80E+04	5.44E+04	6.47E+04	4.47E+04
Jmgn004021	2	C21H22O11	6-C-Glucosyl-2-Hydroxynaringenin	Flavonoids	Flavanones	5.24E+04	4.38E+04	4.42E+04	1.78E+04	3.27E+04	2.32E+04	4.59E+04	7.42E+04	8.80E+04	2.80E+04	1.95E+04	2.86E+04	9.84E+03	1.30E+04	2.16E+04
mws0250	2	C9H11NO3	L-Tyrosine	Amino acids and derivatives	Amino acids and derivatives	5.08E+06	5.56E+06	6.09E+06	8.25E+06	1.45E+07	1.17E+07	1.73E+07	2.35E+07	2.18E+07	6.28E+06	4.51E+06	5.50E+06	5.39E+06	4.62E+06	5.03E+06
mws1505	2	C17H16O4	Phenethyl caffeate	Phenolic acids	Phenolic acids	2.81E+03	3.97E+04	8.38E+03	9.43E+03	7.66E+02	1.30E+04	1.93E+04	1.21E+05	6.34E+04	4.59E+03	1.53E+04	1.03E+04	4.52E+03	2.45E+04	1.00E+04
pmp000086	2	C13H16O6	1-Feruloyl-sn-glycerol	Phenolic acids	Phenolic acids	8.11E+04	7.93E+04	1.29E+05	8.26E+04	7.68E+04	8.79E+04	8.11E+04	7.68E+04	9.32E+04	1.65E+05	1.12E+05	1.58E+05	3.61E+05	5.14E+05	3.35E+05
MWSmce689	2	C19H32O2	Methyl linolenate	Lipids	Free fatty acids	9.00E+00	9.00E+00	9.00E+00	3.05E+04	2.12E+04	2.61E+04	2.09E+04	2.24E+04	2.51E+04	1.50E+04	2.06E+04	1.94E+04	2.32E+04	1.57E+04	2.76E+04
MWS0442	2	C18H32O16	Maltotriose	Saccharides	Saccharides	8.12E+04	1.26E+05	4.71E+04	4.20E+04	2.45E+04	1.71E+04	5.86E+04	3.69E+04	9.99E+03	2.28E+04	1.97E+04	2.44E+04	5.65E+04	2.09E+04	1.85E+04
mws1422	2	C15H14O5	Epiafzelechin	Flavonoids	Flavanols	1.79E+04	1.67E+04	1.51E+04	1.75E+04	3.37E+04	2.93E+04	3.00E+04	2.49E+04	2.75E+04	7.06E+03	1.56E+04	1.37E+04	2.24E+04	4.43E+04	4.40E+04
pmc0281	2	C15H21N5O8	Ribosyladenosine	Nucleotides and derivatives	Nucleotides and derivatives	6.36E+05	5.63E+05	4.77E+05	1.09E+05	1.12E+05	1.10E+05	6.74E+04	1.28E+05	1.13E+05	1.24E+05	1.01E+05	8.25E+04	3.14E+05	2.74E+05	2.57E+05
zjbp110829	2	C17H14O4	6-hydroxy-2-[2-(4-hydroxyphenyl)ethyl]chromone	Others	Chromone	9.92E+04	1.49E+05	1.05E+05	2.41E+05	1.21E+05	1.68E+05	1.16E+05	1.02E+05	7.49E+04	1.02E+05	8.32E+04	5.65E+04	1.81E+05	1.66E+05	1.24E+05
mws5041	2	C8H16N2O3	L-Glycyl-L-isoleucine	Amino acids and derivatives	Amino acids and derivatives	3.14E+04	1.14E+05	6.98E+04	1.19E+05	9.88E+04	9.64E+04	1.32E+05	1.09E+05	1.05E+05	1.05E+05	9.81E+04	1.03E+05	9.00E+00	9.00E+00	9.00E+00
MWS1900	2	C11H20O4	Undecanedioic acid	Lipids	Free fatty acids	1.13E+04	1.62E+04	1.35E+04	2.66E+04	2.30E+04	1.79E+04	1.68E+04	2.31E+04	2.02E+04	1.48E+04	1.15E+04	1.07E+04	2.02E+04	3.06E+04	2.42E+04
Zmcp102986	2	C44H50O25	kaempferol-3-sinapoyldiglucoside-7-glucoside	Flavonoids	Flavonols	6.86E+05	7.17E+05	6.61E+05	8.49E+05	8.51E+05	6.18E+05	8.60E+05	8.78E+05	9.97E+05	3.74E+05	3.08E+05	3.79E+05	6.41E+05	4.49E+05	5.70E+05
Zmcp003437	2	C44H51O25+	Cyanidin-3-O-(6''-O-sinapoyl)sophoroside-5-O-glucoside	Flavonoids	Anthocyanidins	6.86E+05	7.17E+05	6.61E+05	8.49E+05	8.51E+05	6.18E+05	8.60E+05	8.78E+05	9.97E+05	3.74E+05	3.08E+05	3.79E+05	6.41E+05	4.49E+05	5.70E+05
pmb2591	2	C13H14N2O3	N-Acetyl-L-Tryptophan	Amino acids and derivatives	Amino acids and derivatives	1.04E+05	1.35E+05	1.13E+05	6.22E+04	1.03E+05	4.63E+04	3.29E+05	2.51E+05	2.77E+05	1.02E+05	1.58E+05	1.13E+05	2.19E+04	7.13E+04	4.03E+04
Zmcp002839	2	C33H41O22+	Delphinidin-3,5,3'-Tri-O-glucoside	Flavonoids	Anthocyanidins	5.00E+05	5.33E+05	3.13E+05	1.85E+06	1.52E+06	1.44E+06	7.96E+05	1.70E+06	2.14E+06	5.40E+05	6.71E+05	5.21E+05	6.44E+05	1.26E+06	1.18E+06
pmp001287	2	C8H9N	N-Benzylmethylene isomethylamine	Alkaloids	Alkaloids	1.29E+07	9.93E+06	1.18E+07	1.62E+07	2.42E+07	2.42E+07	2.87E+07	3.05E+07	2.69E+07	1.15E+07	8.16E+06	8.63E+06	8.88E+06	8.39E+06	9.72E+06
Zmdp000972	2	C4H9NO2S	S-Methyl-L-cysteine	Amino acids and derivatives	Amino acids and derivatives	7.67E+05	7.99E+05	8.08E+05	1.11E+06	1.90E+06	1.38E+06	2.25E+06	3.31E+06	2.73E+06	7.94E+05	5.41E+05	6.43E+05	6.95E+05	6.26E+05	5.68E+05
Zmxp003107	2	C27H30O16	Luteolin-7,3'-di-O-glucoside	Flavonoids	Flavones	1.27E+07	8.17E+06	6.17E+06	1.44E+07	8.51E+06	1.01E+07	8.54E+06	1.32E+07	1.51E+07	3.02E+06	2.38E+06	3.22E+06	7.60E+06	4.73E+06	5.73E+06
HX1364	2	C16H18O9	isoscopoletin-glucoside	Lignans and Coumarins	Coumarins	4.59E+06	3.02E+06	4.23E+06	1.51E+07	1.09E+07	1.09E+07	1.62E+06	2.49E+06	3.16E+06	5.18E+06	4.36E+06	3.76E+06	8.45E+06	8.59E+06	8.37E+06
Zmbn000848	2	C16H20N2O10S2	4-Hydroxy-3-indolylmethyl glucosinolate	Glucosinolates	Glucosinolates	6.45E+05	9.27E+05	5.93E+05	3.94E+06	1.90E+06	2.57E+06	2.87E+06	3.45E+06	3.05E+06	2.71E+06	2.97E+06	2.53E+06	4.47E+06	3.34E+06	2.12E+06
pme0490	2	C6H5NO2	Nicotinic acid (Vitamin B3)	Vitamin	Vitamin	4.64E+05	4.72E+05	5.62E+05	2.84E+05	3.64E+05	3.14E+05	4.89E+05	6.61E+05	5.42E+05	2.03E+05	1.80E+05	3.75E+05	5.05E+05	4.22E+05	5.18E+05
Lmhp007836	2	C21H38NO7P	LysoPE 16:3	Lipids	LPE	1.61E+04	9.00E+00	1.12E+04	2.15E+04	1.16E+04	1.50E+04	9.54E+03	1.55E+04	1.18E+04	1.06E+04	1.10E+04	8.71E+03	3.89E+04	2.13E+04	3.20E+04
mws1565	2	C17H24O10	Geniposide	Terpenoids	Monoterpenoids	1.52E+05	1.79E+05	1.36E+05	9.13E+04	6.67E+04	1.39E+05	1.68E+05	1.72E+05	1.64E+05	1.32E+05	1.31E+05	1.06E+05	9.00E+00	9.00E+00	9.00E+00
mws0361	2	C16H30O2	Palmitoleic Acid	Lipids	Free fatty acids	2.19E+03	5.34E+03	2.88E+03	9.00E+00	9.00E+00	9.00E+00	1.64E+04	1.06E+04	2.53E+04	9.00E+00	9.00E+00	9.00E+00	3.41E+03	7.97E+03	2.83E+03
pmb2786	2	C18H30O3	9-Hydroxy-10,12,15-octadecatrienoic acid*	Lipids	Free fatty acids	1.59E+03	1.71E+03	1.53E+03	7.17E+03	3.81E+03	4.02E+03	5.46E+03	7.86E+03	7.15E+03	1.68E+03	1.48E+03	1.71E+03	4.33E+03	2.67E+03	3.24E+03
MWS1962	2	C10H16O	cis-Citral	Organic acids	Organic acids	5.38E+04	6.27E+04	5.18E+04	3.36E+04	4.19E+04	5.48E+04	3.90E+04	3.48E+04	4.17E+04	3.18E+04	3.38E+04	1.82E+04	3.46E+04	3.41E+04	3.96E+04
Cmln001955	2	C13H25NO9S2	Hexyl Glucosinolate*	Glucosinolates	Glucosinolates	1.85E+05	2.61E+05	3.17E+05	2.31E+05	2.73E+05	3.39E+05	9.33E+04	1.23E+05	2.06E+05	9.00E+00	9.00E+00	9.00E+00	3.25E+05	2.43E+05	9.00E+00
Lhnn101204	2	C13H25NO9S2	N-Hexyl glucoside	Glucosinolates	Glucosinolates	1.85E+05	2.61E+05	3.17E+05	2.31E+05	2.73E+05	3.39E+05	9.33E+04	1.23E+05	2.06E+05	9.00E+00	9.00E+00	9.00E+00	3.25E+05	2.43E+05	9.00E+00
MWSHY0095	2	C17H14O7	Tricin (5,7,4'-Trihydroxy-3',5'-dimethoxyflavone)	Flavonoids	Flavones	4.32E+04	4.91E+04	3.78E+04	3.67E+04	2.97E+04	3.35E+04	1.25E+04	3.13E+04	2.00E+04	3.23E+04	1.52E+04	2.90E+04	9.00E+00	9.00E+00	9.00E+00
HJKP000649	2	C8H9NO	N-benzylformamide	Alkaloids	Alkaloids	1.01E+06	1.04E+06	1.06E+06	1.46E+06	2.65E+06	2.04E+06	2.78E+06	4.15E+06	3.64E+06	9.45E+05	6.58E+05	8.55E+05	9.39E+05	7.42E+05	7.52E+05
pmn001368	2	C32H44O17	Olivil-4,4'-Di-O-glucoside	Lignans and Coumarins	Lignans	5.33E+04	8.46E+04	7.89E+04	5.69E+04	2.04E+04	5.31E+04	1.27E+05	9.53E+04	8.80E+04	6.42E+04	4.97E+04	3.48E+04	7.50E+04	8.88E+04	9.16E+04
pmb0532	2	C10H13N4O8P	Inosine 5'-monophosphate	Nucleotides and derivatives	Nucleotides and derivatives	1.75E+04	1.63E+04	4.39E+04	6.18E+04	5.12E+04	5.45E+04	1.04E+05	1.08E+05	8.05E+04	5.15E+04	7.49E+04	1.06E+05	1.16E+05	1.08E+05	1.41E+05
Hmgp006596	2	C11H10N2S2	Cyclobrassinin	Alkaloids	Plumerane	4.90E+06	5.29E+06	3.14E+06	3.86E+06	1.15E+06	1.27E+06	5.46E+06	1.62E+06	5.36E+06	3.59E+05	6.39E+05	1.78E+05	3.53E+06	1.08E+06	6.05E+05
pmn001421	2	C16H18O8	3-O-p-Coumaroylquinic acid*	Phenolic acids	Phenolic acids	2.36E+05	1.41E+05	2.23E+05	1.22E+06	9.81E+05	1.04E+06	1.26E+05	2.13E+05	3.54E+05	3.89E+05	3.41E+05	2.25E+05	6.16E+05	6.51E+05	8.30E+05
Hmgp002327	2	C11H9O2N	3-amino-2-naphthoic acid	Alkaloids	Alkaloids	3.15E+06	2.40E+06	2.57E+06	4.32E+06	9.69E+06	7.66E+06	9.13E+06	1.11E+07	1.08E+07	4.47E+06	2.91E+06	2.92E+06	2.16E+06	2.08E+06	2.27E+06
mws0089	2	C21H20O11	Kaempferol-7-O-glucoside*	Flavonoids	Flavonols	1.55E+06	1.23E+06	1.85E+06	7.27E+05	6.69E+05	1.06E+06	1.04E+06	1.18E+06	1.05E+06	7.43E+05	4.84E+05	9.99E+05	8.88E+05	7.61E+05	1.04E+06
Rfmb26201	2	C30H38O14	Syringaresinol-4'-O-(6''-acetyl)glucoside	Lignans and Coumarins	Lignans	3.41E+03	7.46E+03	3.37E+03	4.35E+04	2.25E+03	9.70E+03	2.80E+04	4.35E+04	4.44E+04	2.82E+03	1.46E+03	2.46E+03	1.47E+03	6.56E+03	9.00E+00
pme1216	2	C6H5NO2	2-Picolinic acid	Organic acids	Organic acids	4.65E+04	4.60E+04	5.99E+04	2.84E+04	1.41E+04	2.78E+04	3.90E+04	3.19E+04	2.88E+04	1.72E+04	1.84E+04	3.74E+04	5.43E+04	4.42E+04	3.82E+04
pma3724	2	C17H20O9	1-O-Feruloylquinic acid	Phenolic acids	Phenolic acids	1.06E+07	9.49E+06	1.08E+07	2.58E+07	2.37E+07	2.74E+07	2.14E+06	3.65E+06	4.43E+06	1.53E+07	1.28E+07	1.21E+07	7.82E+06	5.34E+06	5.84E+06
pmb2260	2	C23H46NO7P	LysoPC 15:1	Lipids	LPC	2.92E+04	2.67E+04	2.55E+04	4.65E+04	2.14E+04	4.28E+04	3.47E+04	4.01E+04	3.74E+04	3.53E+04	1.64E+04	2.76E+04	5.87E+04	5.39E+04	6.36E+04
Hmbn001971	2	C15H21NO10S2	m-Methoxybenzyl glucosinolate	Glucosinolates	Glucosinolates	1.08E+07	1.39E+07	1.93E+07	3.96E+06	3.33E+06	8.66E+06	1.52E+07	2.04E+07	2.16E+07	4.00E+06	4.63E+06	3.27E+06	2.78E+06	2.03E+06	1.73E+06
Hmmp001310	2	C11H9NO2	3-Indoleacrylic acid	Alkaloids	Plumerane	4.01E+06	3.50E+06	3.56E+06	6.60E+06	1.33E+07	1.02E+07	1.22E+07	1.58E+07	1.42E+07	6.19E+06	4.09E+06	4.59E+06	3.47E+06	2.58E+06	3.04E+06
pmb0856	2	C23H46NO7P	LysoPE 18:1(2n isomer)	Lipids	LPE	4.13E+05	3.40E+05	3.95E+05	5.32E+05	3.14E+05	3.90E+05	2.69E+05	3.18E+05	2.99E+05	4.54E+05	2.14E+05	2.74E+05	7.71E+05	7.46E+05	8.26E+05
MWS0811	2	C6H11NO2	L-Pipecolic Acid	Organic acids	Organic acids	1.23E+07	1.73E+07	1.01E+07	4.05E+06	4.71E+06	3.29E+06	4.05E+06	5.97E+06	4.49E+06	1.98E+06	2.66E+06	2.13E+06	2.03E+07	1.19E+07	6.80E+06
Zmgn002106	2	C11H13NO3	N-Acetyl-L-phenylalanine	Amino acids and derivatives	Amino acids and derivatives	2.90E+05	3.15E+05	3.55E+05	1.40E+05	1.86E+05	1.28E+05	4.91E+05	3.54E+05	4.35E+05	2.90E+05	3.74E+05	2.51E+05	1.99E+05	1.67E+05	2.02E+05
Ymjm000140	2	C17H20O9	3-O-Caffeoylquinic acid methyl ester*	Phenolic acids	Phenolic acids	8.25E+06	7.15E+06	8.31E+06	5.13E+06	4.68E+06	4.75E+06	1.26E+06	1.58E+06	2.24E+06	2.22E+06	2.07E+06	1.27E+06	3.43E+06	2.52E+06	2.57E+06
pmn001691	2	C18H32O5	9,12,13-Trihydroxy-10,15-octadecadienoic acid	Lipids	Free fatty acids	5.06E+04	6.50E+04	5.78E+04	4.65E+04	3.64E+04	3.71E+04	4.95E+04	3.27E+04	3.35E+04	2.99E+04	2.76E+04	2.57E+04	4.89E+04	4.01E+04	3.67E+04
Lmbp001216	2	C7H15NO2S	L-Dihomomethionine	Amino acids and derivatives	Amino acids and derivatives	2.67E+05	2.36E+05	1.32E+05	3.06E+05	5.61E+05	3.31E+05	3.90E+05	9.52E+05	9.27E+05	7.19E+04	1.27E+05	1.27E+05	3.88E+05	3.06E+05	3.29E+05
HX1286	2	C13H20O3	Vomifoliol	Terpenoids	Monoterpenoids	1.72E+06	1.33E+06	1.31E+06	1.02E+06	9.78E+05	1.22E+06	1.67E+06	1.85E+06	1.67E+06	1.54E+06	1.53E+06	1.40E+06	1.95E+05	2.78E+05	2.19E+05
Zmhn001358	2	C13H16O8	4-O-Glucosyl-4-hydroxybenzoic acid	Phenolic acids	Phenolic acids	3.59E+06	4.00E+06	3.61E+06	2.35E+06	1.70E+06	1.92E+06	1.78E+06	1.76E+06	1.56E+06	3.93E+05	4.24E+05	2.96E+05	1.58E+06	1.11E+06	1.10E+06
Cmyn102345	2	C14H27NO10S3	6-Methylsulfinylhexyl Glucosinolate	Glucosinolates	Glucosinolates	1.21E+05	1.81E+05	9.81E+04	7.83E+05	3.01E+05	4.46E+05	4.58E+05	6.25E+05	5.35E+05	4.56E+05	5.46E+05	4.66E+05	8.30E+05	6.19E+05	3.95E+05
NK10251888	2	C8H18N4O2	NG,NG-Dimethyl-L-arginine	Amino acids and derivatives	Amino acids and derivatives	6.57E+04	1.07E+05	9.45E+04	1.31E+05	7.73E+04	6.31E+04	7.00E+05	1.34E+06	8.01E+05	5.37E+04	5.33E+04	4.06E+04	4.92E+04	4.70E+04	6.49E+04
Qmkp093004	2	C9H7NO	Indole-3-carboxaldehyde	Alkaloids	Plumerane	1.73E+05	3.19E+05	3.23E+05	6.19E+05	1.25E+06	9.01E+05	9.82E+05	1.35E+06	1.27E+06	5.11E+05	3.53E+05	4.01E+05	2.94E+05	2.00E+05	1.43E+05
mws1336	2	C7H7NO2	4-Aminobenzoic acid	Phenolic acids	Phenolic acids	1.97E+05	2.12E+05	2.15E+05	1.76E+07	1.77E+06	2.71E+06	1.81E+05	1.16E+05	9.64E+04	2.40E+05	2.48E+05	2.56E+05	1.04E+05	8.66E+04	6.43E+04
Lmdn004267	2	C20H22O6	Epipinoresinol*	Lignans and Coumarins	Lignans	9.33E+03	1.46E+04	1.39E+04	4.80E+03	5.44E+03	8.25E+03	9.84E+03	6.91E+03	8.67E+03	3.49E+03	3.51E+03	3.66E+03	1.17E+04	1.51E+04	1.28E+04
Zmjp000182	2	C7H16N4O2	N-Monomethyl-L-arginine*	Amino acids and derivatives	Amino acids and derivatives	3.25E+04	5.78E+04	3.97E+04	5.95E+04	1.47E+04	4.52E+04	1.97E+05	4.79E+05	2.78E+05	2.01E+04	2.65E+04	3.36E+04	3.16E+04	2.94E+04	3.46E+04
Lmhn003240	2	C11H10O6	Benzoylmalic acid	Phenolic acids	Phenolic acids	1.17E+05	1.13E+05	1.62E+05	1.69E+05	1.39E+05	1.70E+05	1.05E+05	1.17E+05	1.39E+05	5.48E+02	9.00E+00	1.70E+03	1.24E+05	1.20E+05	1.86E+05
Zmgp004786	2	C19H20O2	1,7-diphenyl-3,5-diheptanone	Others	Ketone compounds	9.00E+00	9.00E+00	9.00E+00	8.62E+04	4.68E+04	2.47E+04	1.72E+04	8.05E+04	4.31E+03	5.29E+04	1.25E+04	1.56E+04	7.97E+04	6.79E+04	5.02E+04
Lhnn101201	2	C11H21NO9S2	N-Butyl glucoside*	Glucosinolates	Glucosinolates	1.94E+07	1.80E+07	1.62E+07	9.82E+04	8.76E+04	9.98E+04	5.89E+05	3.03E+06	3.44E+06	1.47E+05	1.49E+05	1.00E+05	9.00E+00	9.00E+00	9.00E+00
Lmhn002926	2	C13H12O7	p-Coumaroylmalic acid	Phenolic acids	Phenolic acids	2.13E+06	2.21E+06	2.51E+06	2.55E+06	2.95E+06	2.89E+06	2.58E+06	2.44E+06	2.95E+06	2.18E+03	4.90E+03	3.81E+03	1.36E+06	2.38E+06	2.31E+06
pme3388	2	C7H16N4O2	Homoarginine	Amino acids and derivatives	Amino acids and derivatives	2.17E+04	3.04E+04	1.95E+04	3.13E+04	1.63E+04	2.64E+04	8.25E+04	2.05E+05	1.26E+05	9.00E+00	9.00E+00	9.00E+00	9.00E+00	9.00E+00	9.00E+00
Lmgn003073	2	C17H20O9	5-O-Feruloylquinic acid	Phenolic acids	Phenolic acids	1.73E+05	2.04E+05	2.41E+05	1.36E+06	5.68E+05	1.36E+06	1.28E+04	2.36E+04	3.78E+04	5.32E+05	3.33E+05	1.92E+05	8.28E+04	4.53E+04	7.02E+04
pmb0374	2	C5H5N5	2-Aminopurine	Nucleotides and derivatives	Nucleotides and derivatives	2.68E+06	2.48E+06	2.53E+06	1.55E+06	8.95E+05	1.93E+06	3.37E+05	2.49E+05	2.34E+05	8.14E+05	5.71E+05	6.89E+05	7.88E+05	6.34E+05	5.62E+05
Cmln001356	2	C14H19NO9S2	Benzyl glucosinolate	Glucosinolates	Glucosinolates	1.57E+04	1.87E+04	4.84E+04	4.92E+04	1.81E+04	2.19E+04	2.07E+05	2.40E+05	5.06E+05	7.93E+03	3.48E+04	4.90E+03	7.43E+04	1.17E+05	2.39E+04
Lmhp010757	2	C25H48NO7P	LysoPE 20:2	Lipids	LPE	1.45E+04	8.38E+03	1.55E+04	3.88E+04	2.43E+04	2.15E+04	2.04E+04	2.20E+04	1.70E+04	1.47E+04	1.08E+04	1.17E+04	2.47E+04	2.46E+04	2.97E+04
Lmhp112042	2	C21H38O4	1-Linoleoylglycerol*	Lipids	Glycerol ester	9.56E+03	4.36E+03	5.33E+03	2.74E+04	2.21E+04	1.23E+04	2.63E+04	3.11E+04	3.11E+04	2.19E+04	2.07E+04	1.29E+04	1.45E+04	1.63E+04	1.35E+04
pme3961	2	C10H13N5O3	2'-Deoxyadenosine	Nucleotides and derivatives	Nucleotides and derivatives	1.40E+05	1.38E+05	1.52E+05	1.05E+05	6.31E+04	1.34E+05	6.20E+04	4.76E+04	3.69E+04	7.82E+04	4.27E+04	6.46E+04	5.88E+04	4.24E+04	6.84E+04
Hmxn000778	2	C11H18NO10S2	2(R)-Hydroxy-3-butenyl glucosinolate	Glucosinolates	Glucosinolates	9.00E+00	9.00E+00	9.00E+00	1.66E+05	2.43E+04	2.18E+04	9.00E+00	9.00E+00	9.00E+00	3.36E+04	4.82E+04	2.74E+04	3.46E+05	2.33E+05	1.28E+05
Lhnn101121	2	C13H25NO10S3	5-(Methylsulfinyl)amyl glucoside	Glucosinolates	Glucosinolates	5.95E+05	6.06E+05	8.59E+05	8.69E+05	6.34E+05	2.12E+06	5.46E+04	1.31E+05	3.00E+05	3.09E+05	4.50E+05	3.13E+05	2.82E+06	3.22E+06	1.31E+06
Lmhp011388	2	C21H36O4	2-α-Linolenoyl-glycerol*	Lipids	Glycerol ester	1.08E+06	1.03E+06	9.10E+05	2.43E+06	2.08E+06	1.79E+06	2.84E+06	2.93E+06	3.07E+06	1.52E+06	1.22E+06	1.33E+06	1.39E+06	1.17E+06	1.39E+06
pme2244	2	C11H11NO2	3-Indolepropionic acid	Alkaloids	Plumerane	7.79E+03	1.12E+04	6.50E+03	1.00E+05	9.04E+04	6.18E+04	2.77E+04	3.01E+04	2.94E+04	1.73E+04	9.29E+03	1.27E+04	2.51E+05	2.60E+05	3.75E+05
Lmhp008273	2	C20H40NO7P	LysoPE 15:1(2n isomer)	Lipids	LPE	4.17E+03	3.33E+03	3.94E+03	6.04E+03	3.71E+03	3.05E+03	4.76E+03	6.39E+03	6.50E+03	4.15E+03	2.50E+03	3.33E+03	5.34E+03	6.83E+03	7.97E+03
mws0248	2	C9H12N2O6	Uridine	Nucleotides and derivatives	Nucleotides and derivatives	1.85E+04	7.01E+04	4.67E+04	2.64E+04	2.10E+04	3.62E+04	8.47E+03	6.82E+03	2.68E+03	1.59E+04	1.81E+04	8.69E+03	2.13E+04	1.74E+04	1.04E+04
Hmbn001987	2	C13H25NO10S3	5-Methylsulfinylpentyl glucosinolate	Glucosinolates	Glucosinolates	1.33E+05	1.49E+05	1.84E+05	1.03E+05	8.03E+04	2.31E+05	5.61E+04	8.97E+04	1.47E+05	4.97E+04	6.25E+04	4.26E+04	1.50E+05	1.21E+05	7.85E+04
MWSmce499	2	C32H46O16	Secoisolariciresinol diglucoside	Lignans and Coumarins	Lignans	5.04E+04	5.69E+04	4.19E+04	1.13E+04	1.12E+04	1.55E+04	1.90E+04	1.46E+04	1.39E+04	3.32E+04	2.34E+04	2.68E+04	2.26E+04	2.06E+04	2.09E+04
mws0034	2	C22H18O11	Epigallocatechin-3-gallate*	Flavonoids	Flavanols	2.68E+03	7.60E+03	1.03E+04	2.61E+04	1.18E+05	4.40E+04	1.10E+03	1.39E+05	1.12E+05	3.60E+04	3.27E+03	2.18E+03	6.23E+04	1.30E+05	4.72E+04
pma3101	2	C11H14NO6+	Nicotinate D-ribonucleoside	Vitamin	Vitamin	7.76E+05	8.84E+05	8.34E+05	4.95E+05	2.57E+05	3.81E+05	3.71E+05	4.42E+05	4.37E+05	3.47E+05	3.37E+05	3.57E+05	1.20E+06	8.63E+05	6.19E+05
pmn001674	2	C16H20N2O9S2	3-Indolylmethyl glucosinolate	Glucosinolates	Glucosinolates	8.41E+06	9.23E+06	9.17E+06	7.71E+06	4.60E+06	7.52E+06	3.73E+06	6.65E+06	1.02E+07	3.24E+06	3.56E+06	2.26E+06	9.66E+06	8.54E+06	6.19E+06
Lmbn004685	2	C18H32O4	5S,8R-DiHODE; (5S,8R,9Z,12Z)-5,8-Dihydroxyoctadeca-9,12-dienoate	Lipids	Free fatty acids	4.70E+03	2.79E+03	2.94E+03	9.00E+00	9.00E+00	9.00E+00	9.68E+03	8.16E+03	8.32E+03	9.00E+00	9.00E+00	9.00E+00	3.78E+03	3.81E+03	8.12E+03
pmb0981	2	C10H14N5O7P	Adenosine 5'-monophosphate	Nucleotides and derivatives	Nucleotides and derivatives	3.06E+05	2.84E+05	6.02E+05	9.18E+05	8.58E+05	8.04E+05	1.18E+06	1.62E+06	1.22E+06	1.05E+06	9.37E+05	1.43E+06	1.63E+06	1.45E+06	1.89E+06
Lmbn005662	2	C18H32O3	9(10)-EpOME;(9R,10S)-(12Z)-9,10-Epoxyoctadecenoic acid	Lipids	Free fatty acids	1.29E+03	2.42E+03	1.05E+03	4.22E+03	5.26E+03	3.99E+03	6.81E+03	6.26E+03	6.49E+03	3.06E+03	6.95E+02	2.08E+03	1.51E+03	3.39E+03	3.77E+03
pmb1562	2	C21H34O4	1-Stearidonoyl-Glycerol	Lipids	Glycerol ester	8.45E+03	6.20E+03	5.93E+03	2.05E+04	6.40E+03	1.33E+04	1.42E+04	2.05E+04	1.86E+04	9.00E+00	9.00E+00	9.00E+00	9.42E+03	6.15E+03	5.32E+03
Lmhp009349	2	C25H44NO7P	LysoPE 20:4(2n isomer)	Lipids	LPE	1.29E+03	5.55E+03	9.74E+03	2.42E+03	2.32E+04	3.63E+03	5.03E+03	3.22E+03	5.03E+04	9.00E+00	9.00E+00	9.00E+00	1.28E+04	5.47E+04	6.26E+03
Zmhn001446	2	C28H36O13	Syringaresinol-4'-O-glucoside	Lignans and Coumarins	Lignans	6.75E+04	5.51E+04	6.59E+04	1.29E+05	1.03E+05	1.15E+05	1.49E+05	1.30E+05	1.84E+05	3.22E+04	3.38E+04	3.29E+04	3.58E+04	4.36E+04	4.73E+04
mws0367	2	C18H30O2	α-Linolenic Acid	Lipids	Free fatty acids	1.33E+07	1.18E+07	1.37E+07	4.33E+07	3.69E+07	3.63E+07	4.69E+07	4.90E+07	4.75E+07	2.05E+07	1.84E+07	1.98E+07	2.56E+07	2.13E+07	2.65E+07
mws1014	2	C10H8O5	Fraxetin (7,8-Dihydroxy-6-methoxycoumarin)	Lignans and Coumarins	Coumarins	3.23E+05	2.91E+05	3.42E+05	4.51E+05	3.67E+05	3.90E+05	4.16E+05	4.36E+05	3.73E+05	4.10E+04	2.75E+04	3.19E+04	2.82E+05	2.87E+05	2.25E+05
Lmhp011562	2	C21H36O4	1-α-Linolenoyl-glycerol*	Lipids	Glycerol ester	7.25E+05	5.21E+05	4.93E+05	1.57E+06	1.10E+06	8.93E+05	1.74E+06	1.91E+06	2.03E+06	1.26E+06	1.11E+06	1.16E+06	1.31E+06	1.08E+06	1.09E+06
mws5037	2	C9H18N2O3	L-Alanyl-L-leucine	Amino acids and derivatives	Amino acids and derivatives	9.00E+00	9.00E+00	9.00E+00	7.45E+04	5.59E+04	5.80E+04	7.50E+04	6.73E+04	8.93E+04	2.31E+04	6.21E+04	5.03E+04	9.00E+00	9.00E+00	9.00E+00
mws0847	2	C6H7N5	1-Methyladenine	Nucleotides and derivatives	Nucleotides and derivatives	1.65E+05	1.70E+05	1.44E+05	9.00E+00	2.12E+04	3.09E+04	6.45E+04	6.91E+04	4.83E+04	4.41E+04	8.11E+04	6.97E+04	8.05E+04	6.18E+04	9.40E+04
MWSmce632	2	C10H10O4	Vanillin acetate	Phenolic acids	Phenolic acids	9.00E+00	9.00E+00	9.00E+00	9.00E+00	9.00E+00	9.00E+00	2.75E+04	1.27E+04	5.06E+04	9.00E+00	9.00E+00	9.00E+00	3.52E+04	6.71E+04	3.04E+04
Cmyn001649	2	C11H21NO9S3	3-(Methylthio)propyl glucosinolate*	Glucosinolates	Glucosinolates	8.10E+03	8.27E+03	1.21E+04	5.76E+03	3.45E+03	2.43E+03	2.08E+03	1.01E+04	7.24E+03	8.28E+03	4.42E+03	2.79E+03	9.00E+00	9.00E+00	9.00E+00
pmc0682	2	C8H8N2	4-Aminoindole	Alkaloids	Plumerane	2.00E+05	1.77E+05	1.99E+05	1.69E+05	4.44E+05	2.05E+05	2.01E+05	1.73E+05	2.27E+05	1.11E+05	1.10E+05	1.40E+05	3.61E+05	4.53E+05	4.41E+05
pme0278	2	C7H14N2O4	2,6-Diaminooimelic acid	Organic acids	Organic acids	3.45E+04	6.54E+04	2.72E+04	1.99E+04	3.28E+04	1.52E+04	4.40E+04	6.99E+04	3.55E+04	3.58E+04	4.95E+04	2.87E+04	2.01E+04	8.69E+03	1.04E+04
Cmyn001733	2	C11H21NO9S2	1-Methylpropyl glucosinolate*	Glucosinolates	Glucosinolates	1.90E+07	1.82E+07	1.58E+07	1.20E+05	1.10E+05	6.79E+04	6.33E+05	3.31E+06	3.41E+06	1.37E+05	1.53E+05	1.06E+05	9.00E+00	9.00E+00	4.53E+03
Lmrj002087	2	C10H18N2O5	L-Isoleucyl-L-Aspartate	Amino acids and derivatives	Amino acids and derivatives	1.78E+05	1.73E+05	1.70E+05	2.16E+05	2.15E+05	2.04E+05	1.96E+05	1.71E+05	1.86E+05	1.56E+05	1.55E+05	1.50E+05	2.68E+05	3.75E+05	2.88E+05
pmb3081	2	C6H11PO11	Glucarate O-Phosphoric acid	Saccharides	Saccharides	3.43E+05	3.82E+05	4.20E+05	1.10E+06	7.76E+05	4.06E+05	2.11E+05	1.77E+05	8.34E+05	2.39E+05	2.73E+05	1.83E+05	2.12E+05	1.52E+05	2.94E+05
MWSHY0189	2	C21H20O10	Apigenin-7-O-glucoside(Cosmosiin)*	Flavonoids	Flavones	8.52E+04	1.08E+05	1.12E+05	7.42E+04	5.72E+04	8.32E+04	1.29E+05	1.36E+05	1.08E+05	3.94E+04	6.52E+04	5.45E+04	7.28E+04	5.72E+04	7.40E+04
Lmnn002262	2	C13H25NO9S3	5-Methylthiopentyl glucosinolate (Glucoberteroin)	Glucosinolates	Glucosinolates	1.10E+05	8.81E+04	1.31E+05	1.05E+05	7.04E+04	2.90E+05	6.99E+03	9.19E+03	2.48E+04	7.09E+04	1.15E+05	8.10E+04	2.06E+05	1.71E+05	1.08E+05
mws1078	2	C7H7NO2	Anthranilic Acid	Phenolic acids	Phenolic acids	7.84E+04	9.62E+04	1.35E+05	5.41E+05	2.46E+05	4.16E+05	7.30E+04	9.02E+04	1.06E+05	2.05E+05	1.94E+05	2.18E+05	1.35E+05	1.41E+05	1.26E+05
MWSmce692	2	C18H30O2	γ-Linolenic Acid*	Lipids	Free fatty acids	1.74E+04	1.47E+04	1.82E+04	5.47E+04	4.43E+04	4.50E+04	5.89E+04	6.65E+04	6.42E+04	2.50E+04	2.20E+04	2.20E+04	3.18E+04	2.68E+04	3.28E+04
Lmbn001181	2	C22H28O15	Fraxetin-7,8-di-O-glucoside	Lignans and Coumarins	Coumarins	5.17E+04	5.33E+04	7.27E+04	1.04E+05	4.68E+04	8.05E+04	2.31E+04	2.67E+04	4.00E+04	2.74E+04	3.20E+04	1.27E+04	4.56E+03	1.31E+04	9.00E+00
MWSCX015	2	C9H8O3	Caffeic aldehyde	Phenolic acids	Phenolic acids	2.09E+05	9.00E+00	1.11E+05	1.28E+05	2.06E+05	1.87E+05	7.06E+04	1.09E+05	5.72E+04	5.72E+04	5.70E+04	5.58E+04	1.08E+05	1.26E+05	1.33E+05
pmp000087	2	C13H16O6	2-Feruloyl-sn-glycerol	Phenolic acids	Phenolic acids	1.76E+04	9.00E+00	1.61E+04	1.72E+04	1.28E+04	1.68E+04	9.00E+00	1.02E+04	1.40E+04	1.36E+04	1.17E+04	1.51E+04	2.54E+04	5.29E+04	2.74E+04
MWSHY0067	2	C27H30O16	Quercetin-3-O-rutinoside (Rutin)*	Flavonoids	Flavonols	1.11E+04	1.43E+04	4.52E+03	1.28E+04	7.99E+04	9.12E+03	9.00E+00	1.28E+04	1.58E+04	6.78E+03	6.11E+03	1.47E+04	1.94E+04	9.04E+04	1.88E+04
pmb0818	2	C11H11NO3	Methoxyindoleacetic acid	Alkaloids	Plumerane	9.61E+04	6.59E+04	6.25E+04	1.32E+05	2.93E+05	2.15E+05	2.48E+05	3.32E+05	3.09E+05	1.06E+05	8.50E+04	9.45E+04	7.76E+04	4.77E+04	8.05E+04
MWSmce232	2	C19H12O6	Dicumarol	Lignans and Coumarins	Coumarins	9.00E+00	9.00E+00	9.00E+00	2.51E+04	1.61E+04	1.35E+04	1.00E+04	1.05E+04	9.11E+03	9.66E+03	9.91E+03	1.07E+04	2.21E+04	9.63E+03	1.60E+04
Lmhp007598	2	C27H52NO7P	LysoPC 19:2(2n isomer)	Lipids	LPC	4.52E+04	7.17E+04	8.15E+04	2.11E+05	1.11E+05	1.51E+05	1.04E+05	6.88E+04	8.39E+04	6.98E+04	5.36E+04	6.16E+04	1.11E+05	9.70E+04	1.09E+05
mws0097	2	C20H22O6	Pinoresinol*	Lignans and Coumarins	Lignans	8.40E+03	1.36E+04	8.20E+03	8.04E+03	6.25E+03	7.74E+03	9.41E+03	8.03E+03	6.66E+03	4.62E+03	3.58E+03	1.93E+03	1.12E+04	7.13E+03	1.12E+04
Lmsn004090	2	C22H22O12	1-O-Galloyl-3-O-p-Coumaroyl-β-D-glucose*	Phenolic acids	Phenolic acids	1.54E+04	2.28E+04	2.39E+04	3.37E+04	2.71E+04	1.37E+04	3.45E+04	3.70E+04	1.59E+04	1.35E+04	1.48E+04	1.03E+04	3.60E+04	1.93E+04	1.95E+04
pme0253	2	C8H15NO3	N-Acetyl-L-leucine	Amino acids and derivatives	Amino acids and derivatives	2.61E+05	2.24E+05	3.04E+05	1.62E+05	3.91E+05	2.60E+05	5.84E+05	9.85E+05	8.17E+05	6.45E+05	4.75E+05	4.68E+05	7.93E+05	6.72E+05	7.59E+05
zjgp122326	2	C12H15NO7	Pyridine-4-formyl-O-β-D-glucopyranoside*	Others	Others	1.07E+05	8.26E+04	6.64E+04	4.21E+04	6.39E+04	5.60E+04	1.83E+05	1.41E+05	7.28E+04	3.61E+04	3.58E+04	6.15E+04	1.53E+05	1.20E+05	8.08E+04
Hmgp002623	2	C11H12N2S2	Brassinin	Alkaloids	Plumerane	8.59E+05	7.59E+05	8.62E+05	1.06E+06	9.84E+05	9.62E+05	1.12E+06	1.31E+06	1.15E+06	5.48E+05	5.99E+05	3.82E+05	9.69E+05	7.62E+05	6.74E+05
Lmbn005923	2	C18H30O2	Crepenynic acid*	Lipids	Free fatty acids	1.80E+04	1.48E+04	1.48E+04	5.31E+04	4.62E+04	4.32E+04	5.68E+04	6.15E+04	6.33E+04	2.58E+04	2.39E+04	2.22E+04	2.90E+04	2.49E+04	3.29E+04
ML10181668	2	C6H11NO2	Cycloleucine	Amino acids and derivatives	Amino acids and derivatives	4.95E+05	1.20E+06	3.82E+05	3.66E+05	6.34E+05	4.94E+05	6.57E+05	1.06E+06	6.71E+05	4.80E+05	3.93E+05	3.15E+05	2.95E+05	2.36E+05	2.79E+05
pmb2873	2	C13H13NO2	3-(2-Naphthyl)-L-alanine	Amino acids and derivatives	Amino acids and derivatives	3.76E+04	3.97E+04	4.87E+04	3.05E+04	3.10E+04	2.79E+04	4.56E+04	3.20E+04	2.87E+04	2.11E+04	1.57E+04	1.06E+04	4.24E+04	5.19E+04	4.27E+04
Lmgp002595	2	C9H10O3	4'-Hydroxy-3'-methoxyacetophenone (Acetovanillone)	Phenolic acids	Phenolic acids	5.09E+04	3.82E+04	5.91E+04	4.41E+04	7.80E+04	5.59E+04	9.01E+04	1.26E+05	1.17E+05	4.39E+04	5.00E+04	6.12E+04	4.21E+04	3.85E+04	4.49E+04
Zmcp002986	2	C33H41O21+	Cyanidin-3-O-sophoroside-5-O-glucoside	Flavonoids	Anthocyanidins	1.99E+07	1.94E+07	1.25E+07	1.78E+07	1.44E+07	1.46E+07	1.62E+07	2.27E+07	2.68E+07	2.80E+06	2.45E+06	2.93E+06	8.06E+06	6.30E+06	6.74E+06
pme0075	2	C7H11NO5	N-Acetyl-L-glutamic acid	Amino acids and derivatives	Amino acids and derivatives	2.35E+04	9.00E+00	1.08E+04	1.61E+04	4.42E+04	1.34E+04	2.34E+04	1.88E+04	2.40E+04	1.46E+04	1.65E+04	2.36E+04	7.06E+04	6.27E+04	4.85E+04
mws0972	2	C6H12O3	6-Hydroxyhexanoic acid	Organic acids	Organic acids	2.74E+04	5.05E+04	2.95E+04	1.08E+05	2.68E+04	3.28E+04	6.05E+04	3.75E+04	2.25E+04	9.36E+03	7.92E+03	1.10E+04	4.16E+04	4.27E+04	2.81E+04
mws0853	2	C11H14O4	Sinapyl alcohol*	Phenolic acids	Phenolic acids	7.66E+03	9.86E+03	6.60E+03	1.41E+04	1.65E+04	1.64E+04	6.75E+03	1.26E+04	1.47E+04	1.05E+04	8.71E+03	1.25E+04	5.53E+03	3.87E+03	3.81E+03
mws1584	2	C25H24O12	1,3-O-Dicaffeoylquinic Acid (Cynarin)	Phenolic acids	Phenolic acids	3.62E+04	3.78E+04	3.24E+04	6.89E+04	8.34E+04	5.52E+04	3.26E+04	2.60E+04	2.39E+04	4.06E+04	4.41E+04	4.03E+04	2.63E+04	1.50E+04	1.80E+04
pmc0960	2	C28H50NO7P	LysoPC 20:4	Lipids	LPC	9.00E+00	9.00E+00	9.00E+00	4.96E+03	2.63E+04	5.14E+03	1.03E+04	5.56E+03	4.03E+04	9.00E+00	9.00E+00	9.00E+00	7.17E+03	2.22E+04	6.25E+03
pme2459	2	C21H20O11	Luteolin-7-O-glucoside (Cynaroside)	Flavonoids	Flavones	2.90E+06	2.45E+06	1.95E+06	5.34E+06	4.75E+06	3.80E+06	2.23E+06	3.46E+06	4.48E+06	9.38E+05	1.47E+06	7.63E+05	3.28E+06	2.18E+06	1.46E+06
Lmhp010908	2	C27H54NO7P	LysoPC 19:1	Lipids	LPC	3.80E+04	3.77E+04	2.73E+04	2.36E+04	1.19E+04	2.48E+04	9.00E+00	9.00E+00	9.00E+00	2.04E+04	1.05E+04	1.65E+04	1.53E+04	3.08E+04	1.63E+04
Lmhp008440	2	C20H40NO7P	LysoPE 15:1	Lipids	LPE	2.97E+03	3.54E+03	3.80E+03	6.00E+03	4.42E+03	6.95E+03	5.56E+03	7.22E+03	6.72E+03	2.72E+03	2.95E+03	3.60E+03	9.40E+03	8.07E+03	8.94E+03
Lmmp003091	2	C27H30O16	Quercetin-3-O-(4''-O-glucosyl)rhamnoside*	Flavonoids	Flavonols	8.86E+03	1.71E+04	6.08E+03	9.12E+03	6.86E+04	8.31E+03	9.00E+00	1.03E+04	2.67E+04	6.11E+03	1.08E+04	1.19E+04	3.04E+04	8.68E+04	3.19E+04
pmb1096	2	C8H7N	Indole	Alkaloids	Plumerane	5.04E+04	5.16E+04	4.05E+04	6.37E+04	1.07E+05	1.05E+05	1.11E+05	1.24E+05	1.29E+05	5.96E+04	4.98E+04	5.66E+04	5.51E+04	3.90E+04	3.58E+04
mws0193	2	C7H15N3O3	L-Homocitrulline	Amino acids and derivatives	Amino acids and derivatives	4.13E+04	4.21E+04	4.16E+04	3.33E+04	2.51E+04	2.40E+04	2.45E+04	2.30E+04	3.19E+04	2.81E+04	2.02E+04	1.41E+04	2.51E+04	3.14E+04	3.38E+04
pme2776	2	C10H12N4O4	2'-Deoxyinosine	Nucleotides and derivatives	Nucleotides and derivatives	1.55E+04	1.55E+04	1.66E+04	1.76E+04	8.08E+03	1.26E+04	9.00E+00	9.00E+00	9.00E+00	9.00E+00	9.00E+00	9.00E+00	9.00E+00	9.00E+00	9.00E+00
pmb3056	2	C16H20O9	Homovanilloylquinic acid	Phenolic acids	Phenolic acids	2.26E+04	1.63E+04	2.75E+04	2.97E+04	5.06E+04	1.77E+04	5.69E+04	6.18E+04	1.95E+04	9.00E+00	9.00E+00	9.00E+00	2.52E+04	3.05E+04	2.16E+04
pmb0769	2	C25H28N2O8	N-(p-Coumaroyl)serotonin Glucoside	Alkaloids	Plumerane	9.95E+04	1.01E+05	9.63E+04	4.18E+04	3.48E+04	4.47E+04	7.24E+04	3.91E+04	8.40E+04	3.59E+04	3.69E+04	2.80E+04	4.28E+04	3.77E+04	4.98E+04
Zmbn001701	2	C16H18N2O6	Indole-3-cyano-6-O-glucoside	Alkaloids	Plumerane	2.11E+03	1.34E+04	5.88E+03	2.08E+04	1.34E+04	1.93E+04	1.50E+04	1.23E+04	1.28E+04	6.44E+03	5.34E+03	3.21E+03	2.15E+04	1.51E+04	4.83E+03
pmb3072	2	C22H26O12	3-O-p-Coumaroylshikimic acid-O-glucoside	Phenolic acids	Phenolic acids	6.75E+04	6.95E+04	6.92E+04	5.31E+03	1.98E+04	2.05E+04	2.85E+04	1.71E+04	2.20E+04	1.50E+04	2.95E+04	2.71E+04	1.65E+04	2.60E+04	2.31E+04
Lmsp003161	2	C33H40O20	Kaempferol-3-O-sophoroside-7-O-rhamnoside*	Flavonoids	Flavonols	4.37E+04	3.58E+04	3.37E+04	1.79E+04	1.84E+04	1.73E+04	2.16E+04	3.90E+04	3.32E+04	7.28E+03	9.49E+03	1.47E+04	4.27E+03	8.96E+03	8.96E+03
pmp001105	2	C33H40O20	Kaempferol-3-O-neohesperidoside-7-O-glucoside*	Flavonoids	Flavonols	4.37E+04	3.58E+04	3.37E+04	1.79E+04	1.84E+04	1.73E+04	2.16E+04	3.90E+04	3.32E+04	7.28E+03	9.49E+03	1.47E+04	4.27E+03	8.96E+03	8.96E+03
MWS0550	2	C9H8O	Cinnamaldehyde	Phenolic acids	Phenolic acids	2.76E+04	5.31E+04	2.49E+04	1.91E+04	6.79E+04	2.40E+04	3.97E+04	3.39E+04	2.06E+04	9.00E+00	6.18E+03	9.00E+00	2.22E+04	4.96E+04	5.04E+04
Lmzp003012	2	C18H18O6	3-Hydroxy-4',5,7-Trimethoxyflavanone	Flavonoids	Flavanonols	3.63E+04	2.67E+04	2.57E+04	3.38E+04	2.56E+04	2.25E+04	9.00E+00	9.00E+00	9.00E+00	9.00E+00	9.00E+00	9.00E+00	9.00E+00	9.00E+00	9.00E+00
MWSslk133	2	C14H26O4	1,14-Tetradecanedioic Acid	Lipids	Free fatty acids	3.59E+03	3.97E+03	4.07E+03	5.24E+03	3.10E+03	4.22E+03	4.01E+03	3.25E+03	2.31E+03	9.00E+00	9.00E+00	9.00E+00	3.01E+03	4.19E+03	3.44E+03
Hmyp002315	2	C15H10O7	3,5,7,4'-Tetrahydroxy-Coumaronochromone	Others	Chromone	1.62E+04	1.62E+04	1.55E+04	1.06E+04	2.76E+04	1.28E+04	1.83E+04	9.00E+00	9.42E+03	1.09E+04	9.00E+00	9.00E+00	1.48E+04	2.77E+04	2.83E+04
Lmqp002349	2	C36H42O24	Kaempferol-3-O-(6''''-malonyl)sophorotrioside	Flavonoids	Flavonols	1.45E+04	3.43E+04	2.55E+04	4.63E+04	3.14E+04	4.70E+04	6.07E+04	6.68E+04	5.99E+04	2.52E+04	2.42E+04	1.86E+04	2.07E+04	4.17E+04	2.81E+04
Lhnn101128	2	C15H29NO11S3	7-(Methylsulfonyl)heptyl glucoside	Glucosinolates	Glucosinolates	4.92E+03	1.65E+03	3.57E+03	7.27E+03	9.86E+03	1.07E+04	1.10E+04	1.34E+04	9.00E+00	2.30E+03	2.08E+03	3.81E+03	4.92E+03	4.47E+03	9.00E+00
pmb0711	2	C27H30O16	Quercetin-7-O-rutinoside*	Flavonoids	Flavonols	1.35E+04	1.20E+04	6.04E+03	1.93E+04	8.21E+04	7.46E+03	3.77E+03	9.88E+03	1.81E+04	5.88E+03	5.23E+03	7.53E+03	1.97E+04	7.06E+04	2.35E+04
Cmln000620	2	C13H24NO10S3-	3-Hydroxy-5-(methylthio)pentyl Glucosinolate	Glucosinolates	Glucosinolates	2.73E+05	3.35E+05	4.37E+05	4.73E+05	1.30E+05	8.95E+05	2.50E+04	4.37E+04	7.04E+04	9.37E+04	1.34E+05	2.03E+05	1.68E+06	1.12E+06	6.53E+05
Hmqp005411	2	C18H32O3	9-Oxo-12Z-Octadecenoic acid*	Lipids	Free fatty acids	6.99E+04	1.46E+04	1.51E+04	3.54E+04	6.00E+04	3.00E+04	4.88E+04	4.19E+04	1.28E+05	2.78E+04	1.61E+04	1.36E+04	3.52E+04	9.52E+04	1.67E+04
Hmqp005455	2	C18H32O3	15(R)-Hydroxylinoleic Acid*	Lipids	Free fatty acids	6.99E+04	1.46E+04	1.51E+04	3.54E+04	6.00E+04	3.00E+04	4.88E+04	4.19E+04	1.28E+05	2.78E+04	1.61E+04	1.36E+04	3.52E+04	9.52E+04	1.67E+04
Lmnp002413	2	C27H30O15	Luteolin-6-C-glucoside-7-O-rhamnoside	Flavonoids	Flavones	5.25E+04	7.68E+04	4.86E+04	7.40E+03	2.07E+04	2.94E+04	4.54E+04	7.96E+04	6.75E+04	3.34E+04	2.95E+04	2.95E+04	2.14E+04	2.02E+04	3.01E+04
MWSmce016	2	C7H7NO2	Nicotinic Acid Methyl Ester(Methyl Nicotinate)	Alkaloids	Pyridine alkaloids	5.76E+04	4.52E+04	4.29E+04	3.61E+04	1.48E+04	2.48E+04	5.42E+04	5.31E+04	3.74E+04	2.33E+04	2.56E+04	2.30E+04	5.95E+04	3.82E+04	2.71E+04
Lmbn014696	2	C20H30O2	Pimaric acid*	Terpenoids	Ditepenoids	9.00E+00	9.00E+00	9.00E+00	9.00E+00	9.10E+03	1.02E+04	9.06E+03	7.91E+03	7.51E+03	7.18E+03	5.95E+03	9.57E+03	7.00E+03	1.11E+04	8.88E+03
