# Supplementary material for: Comparative metabolic profiling of different pakchoi cultivars reveals nutritional diversity via widely targeted metabolomics
Source: Food Chem X. 2024 Apr 10;22:101379. doi: 10.1016/j.fochx.2024.101379 (PMC11031806; doi:10.1016/j.fochx.2024.101379)
Supplement: Supplementary file 10 — Supplementary material 10 [file mmc10.csv]

Table S9. The key differential metabolites among the five pakchoi cultivars
Index	Formula	Compounds	Class I	Class II	MET-1	MET-2	MET-3	PPQ-1	PPQ-2	PPQ-3	XQC-1	XQC-2	XQC-3	QYC-1	QYC-2	QYC-3	NBC-1	NBC-2	NBC-3	QC01	QC02	QC03	VIP	P-value	Type
pmc0281	C15H21N5O8	Ribosyladenosine	Nucleotides and derivatives	Nucleotides and derivatives	6.36E+05	5.63E+05	4.77E+05	1.09E+05	1.12E+05	1.10E+05	6.74E+04	1.28E+05	1.13E+05	1.24E+05	1.01E+05	8.25E+04	3.14E+05	2.74E+05	2.57E+05	2.12E+05	2.26E+05	2.41E+05	2.170413856	3.14E-07	sig
pmn001378	C26H32O11	Pinoresinol-4-O-glucoside	Lignans and Coumarins	Lignans	1.28E+06	9.36E+05	1.11E+06	5.60E+05	4.01E+05	4.51E+05	9.57E+04	1.79E+05	1.52E+05	2.82E+05	2.71E+05	2.60E+05	2.16E+06	1.81E+06	2.06E+06	6.14E+05	6.13E+05	6.12E+05	2.166938427	1.59E-08	sig
Lmwp102904	C13H18N2O	N,N-Dimethyl-5-methoxytryptamine	Alkaloids	Plumerane	2.19E+05	2.09E+05	2.40E+05	1.38E+05	1.13E+05	1.62E+05	1.11E+05	9.43E+04	1.26E+05	1.38E+05	1.52E+05	1.34E+05	2.60E+05	2.45E+05	1.88E+05	1.91E+05	1.80E+05	1.59E+05	2.134263787	1.88E-04	sig
HJAP106	C12H11N5O	N6-(4-hydroxybenzyl)adnine riboside	Nucleotides and derivatives	Nucleotides and derivatives	9.00E+00	9.00E+00	9.00E+00	2.02E+04	2.74E+04	1.62E+04	1.97E+04	3.28E+04	3.46E+04	1.67E+04	1.38E+04	9.26E+03	9.00E+00	9.00E+00	9.00E+00	1.71E+04	1.87E+04	1.69E+04	2.121594234	5.77E-05	sig
mws5037	C9H18N2O3	L-Alanyl-L-leucine	Amino acids and derivatives	Amino acids and derivatives	9.00E+00	9.00E+00	9.00E+00	7.45E+04	5.59E+04	5.80E+04	7.50E+04	6.73E+04	8.93E+04	2.31E+04	6.21E+04	5.03E+04	9.00E+00	9.00E+00	9.00E+00	1.11E+05	8.27E+04	9.30E+04	2.108421245	1.43E-05	sig
Lmhp011562	C21H36O4	1-α-Linolenoyl-glycerol*	Lipids	Glycerol ester	7.25E+05	5.21E+05	4.93E+05	1.57E+06	1.10E+06	8.93E+05	1.74E+06	1.91E+06	2.03E+06	1.26E+06	1.11E+06	1.16E+06	1.31E+06	1.08E+06	1.09E+06	1.81E+06	1.37E+06	1.48E+06	2.066716373	1.34E-04	sig
Lmhp112042	C21H38O4	1-Linoleoylglycerol*	Lipids	Glycerol ester	9.56E+03	4.36E+03	5.33E+03	2.74E+04	2.21E+04	1.23E+04	2.63E+04	3.11E+04	3.11E+04	2.19E+04	2.07E+04	1.29E+04	1.45E+04	1.63E+04	1.35E+04	2.15E+04	1.97E+04	1.69E+04	2.052629828	0.001221117	sig
pme0230	C10H13N5O4	Adenosine	Nucleotides and derivatives	Nucleotides and derivatives	4.58E+07	4.50E+07	4.20E+07	2.64E+07	1.82E+07	3.76E+07	6.40E+06	4.49E+06	5.01E+06	1.76E+07	1.38E+07	1.43E+07	1.70E+07	1.40E+07	1.24E+07	2.36E+07	2.38E+07	2.37E+07	2.044266478	1.32E-05	sig
pmb2640	C12H24O2	Dodecanoic acid (Lauric acid)	Lipids	Free fatty acids	1.57E+05	1.62E+05	1.29E+05	4.43E+05	2.92E+05	2.11E+05	3.57E+05	4.67E+05	4.46E+05	2.45E+05	2.49E+05	2.17E+05	1.98E+05	2.00E+05	1.91E+05	2.36E+05	2.31E+05	2.49E+05	2.036396374	0.001789269	sig
pmb0752	C17H20O9	3-O-Feruloylquinic acid*	Phenolic acids	Phenolic acids	1.11E+07	9.20E+06	1.05E+07	6.78E+06	5.65E+06	5.58E+06	1.53E+06	2.11E+06	2.84E+06	2.63E+06	2.50E+06	1.46E+06	4.70E+06	3.96E+06	2.97E+06	6.63E+06	6.73E+06	7.15E+06	2.036285399	7.40E-07	sig
pmn001613	C45H52O23	(3,4-Dimustard acyl)-fructosyl-α-D-(6-mustard acyl)glucoside	Phenolic acids	Phenolic acids	9.00E+00	9.00E+00	9.00E+00	4.69E+03	1.13E+04	8.81E+03	4.39E+03	5.10E+03	7.96E+03	2.53E+04	3.82E+04	3.81E+04	9.00E+00	9.00E+00	9.00E+00	4.22E+04	3.30E+04	4.88E+04	2.026953663	3.06E-06	sig
pmb0374	C5H5N5	2-Aminopurine	Nucleotides and derivatives	Nucleotides and derivatives	2.68E+06	2.48E+06	2.53E+06	1.55E+06	8.95E+05	1.93E+06	3.37E+05	2.49E+05	2.34E+05	8.14E+05	5.71E+05	6.89E+05	7.88E+05	6.34E+05	5.62E+05	1.29E+06	1.08E+06	1.05E+06	2.023864553	4.47E-06	sig
Cwjp002007	C43H48O24	Kaempferol-3-O-sophoroside-7-O-(2''-Feruloyl)glucoside	Flavonoids	Flavonols	1.19E+06	1.22E+06	1.17E+06	1.15E+06	1.21E+06	9.62E+05	4.81E+05	7.47E+05	5.36E+05	7.62E+05	5.21E+05	8.64E+05	1.39E+06	1.17E+06	1.27E+06	9.45E+05	8.69E+05	9.04E+05	2.020858623	1.63E-04	sig
Ymjm000140	C17H20O9	3-O-Caffeoylquinic acid methyl ester*	Phenolic acids	Phenolic acids	8.25E+06	7.15E+06	8.31E+06	5.13E+06	4.68E+06	4.75E+06	1.26E+06	1.58E+06	2.24E+06	2.22E+06	2.07E+06	1.27E+06	3.43E+06	2.52E+06	2.57E+06	4.77E+06	5.66E+06	5.02E+06	2.006164334	1.44E-07	sig
MWSslk132	C16H30O4	Hexadecanedioic acid	Lipids	Free fatty acids	1.08E+04	9.13E+03	1.20E+04	7.58E+03	8.76E+03	1.01E+04	7.78E+03	7.27E+03	7.89E+03	7.43E+03	6.86E+03	7.84E+03	9.25E+03	1.02E+04	9.09E+03	9.24E+03	1.00E+04	9.07E+03	1.99564147	0.008357765	sig
Lmhp011388	C21H36O4	2-α-Linolenoyl-glycerol*	Lipids	Glycerol ester	1.08E+06	1.03E+06	9.10E+05	2.43E+06	2.08E+06	1.79E+06	2.84E+06	2.93E+06	3.07E+06	1.52E+06	1.22E+06	1.33E+06	1.39E+06	1.17E+06	1.39E+06	2.45E+06	1.93E+06	2.01E+06	1.949262612	8.98E-07	sig
Zmjp000966	C10H13N5O4	Vidarabine	Nucleotides and derivatives	Nucleotides and derivatives	3.86E+07	3.88E+07	3.48E+07	2.49E+07	1.51E+07	3.59E+07	5.47E+06	3.79E+06	4.00E+06	1.51E+07	1.19E+07	1.29E+07	9.87E+06	1.30E+07	1.08E+07	2.02E+07	1.97E+07	2.07E+07	1.94564918	6.90E-05	sig
Lmhp010515	C25H52NO7P	LysoPC 17:0(2n isomer)	Lipids	LPC	2.20E+05	1.53E+05	1.50E+05	2.56E+04	1.45E+04	2.47E+04	2.22E+04	2.70E+04	2.56E+04	3.32E+04	2.92E+04	4.14E+04	5.38E+04	4.42E+04	4.24E+04	5.42E+04	5.74E+04	5.44E+04	1.937924294	5.70E-06	sig
MWS3020	C7H16N2O	N-Acetylcadaverine	Alkaloids	Alkaloids	2.97E+06	2.97E+06	2.40E+06	2.86E+06	2.66E+06	2.19E+06	1.68E+06	1.99E+06	1.84E+06	1.72E+06	1.99E+06	1.73E+06	2.33E+06	2.41E+06	2.46E+06	2.29E+06	2.46E+06	2.17E+06	1.934336357	0.001548588	sig
Lmhp012042	C21H38O4	2-Linoleoylglycerol*	Lipids	Glycerol ester	2.86E+04	2.76E+04	2.80E+04	1.07E+05	7.00E+04	5.63E+04	7.75E+04	8.54E+04	9.75E+04	5.74E+04	4.78E+04	4.33E+04	4.94E+04	3.95E+04	4.61E+04	7.70E+04	6.30E+04	6.91E+04	1.92341918	0.001512874	sig
pmb2406	C25H52NO7P	LysoPC 17:0	Lipids	LPC	3.05E+05	1.78E+05	1.85E+05	1.79E+04	1.02E+04	1.52E+04	1.92E+04	1.90E+04	1.89E+04	2.48E+04	2.34E+04	3.59E+04	5.12E+04	3.66E+04	4.17E+04	6.11E+04	5.55E+04	5.82E+04	1.918038849	5.50E-05	sig
mws0282	C11H12N2O2	L-Tryptophan	Amino acids and derivatives	Amino acids and derivatives	3.34E+05	3.38E+05	3.92E+05	7.71E+05	1.68E+06	1.21E+06	1.80E+06	2.04E+06	1.75E+06	6.96E+05	4.29E+05	5.21E+05	4.63E+05	3.71E+05	4.85E+05	7.64E+05	7.62E+05	7.97E+05	1.902545445	3.56E-05	sig
pmb3012	C22H22O11	Chrysoeriol-7-O-glucoside	Flavonoids	Flavones	9.00E+00	9.00E+00	9.00E+00	1.59E+04	1.12E+04	2.30E+04	1.87E+04	1.17E+04	1.78E+04	1.37E+04	1.86E+04	2.00E+04	3.29E+03	1.79E+04	3.73E+03	2.55E+04	2.19E+04	1.28E+04	1.893289133	0.007468124	sig
Zmbp002538	C11H12N2O2	1-Methoxy-indole-3-acetamide	Alkaloids	Plumerane	4.27E+06	3.64E+06	3.71E+06	6.95E+06	1.66E+07	1.22E+07	1.48E+07	1.91E+07	1.57E+07	7.59E+06	5.12E+06	5.22E+06	4.34E+06	3.19E+06	5.93E+06	8.39E+06	9.11E+06	8.17E+06	1.882614	4.24E-04	sig
Jmwn002117	C14H20O9	2-(3,4-dihydroxyphenyl)ethanediol 1-O-β-D-glucopyranoside*	Phenolic acids	Phenolic acids	2.39E+04	2.50E+04	1.71E+04	4.84E+04	5.31E+04	4.55E+04	4.41E+04	4.59E+04	3.93E+04	4.65E+04	4.83E+04	6.71E+04	3.16E+04	3.46E+04	2.65E+04	3.53E+04	3.71E+04	3.26E+04	1.878556168	4.72E-04	sig
Lmhp010162	C22H46NO7P	LysoPE 17:0	Lipids	LPE	6.10E+04	4.03E+04	3.66E+04	8.58E+03	3.16E+03	3.38E+03	6.30E+03	7.56E+03	6.36E+03	3.94E+03	4.87E+03	4.75E+03	1.36E+04	8.56E+03	1.64E+04	1.89E+04	1.82E+04	1.83E+04	1.864587402	4.72E-05	sig
Lmhp010908	C27H54NO7P	LysoPC 19:1	Lipids	LPC	3.80E+04	3.77E+04	2.73E+04	2.36E+04	1.19E+04	2.48E+04	9.00E+00	9.00E+00	9.00E+00	2.04E+04	1.05E+04	1.65E+04	1.53E+04	3.08E+04	1.63E+04	2.38E+04	2.09E+04	1.42E+04	1.864370626	7.51E-04	sig
ML10180524	C9H13N3O5	Cytarabine	Nucleotides and derivatives	Nucleotides and derivatives	1.22E+05	1.15E+05	1.40E+05	1.10E+05	7.88E+04	1.43E+05	6.34E+04	4.56E+04	7.15E+04	1.05E+05	7.16E+04	1.31E+05	1.55E+05	1.40E+05	1.59E+05	1.11E+05	1.30E+05	1.33E+05	1.862587242	0.005490161	sig
mws0055	C20H20O7	Tangeretin (4',5,6,7,8-Pentamethoxyflavone)	Flavonoids	Flavones	4.30E+03	4.52E+03	3.15E+03	7.35E+03	7.54E+03	6.10E+03	8.23E+03	8.61E+03	1.16E+04	8.07E+03	5.91E+03	5.59E+03	7.75E+03	7.45E+03	5.86E+03	7.02E+03	6.30E+03	6.83E+03	1.857585893	0.004216684	sig
Lmdp004819	C41H42O23	Kaempferol-3-O-(2''-sinapoyl)glucosyl-(1→2)-(6''-malonyl)glucoside	Flavonoids	Flavonols	9.00E+00	9.00E+00	9.00E+00	2.20E+04	1.84E+04	2.28E+04	1.44E+04	2.19E+04	4.39E+04	2.86E+04	3.68E+04	3.72E+04	1.96E+04	1.35E+04	1.33E+04	6.69E+04	6.73E+04	6.18E+04	1.846930569	0.002370198	sig
pme3033	C4H9NO2	N,N-Dimethylglycine	Amino acids and derivatives	Amino acids and derivatives	4.63E+05	5.94E+05	4.36E+05	5.53E+05	3.01E+05	4.45E+05	1.92E+05	1.83E+05	1.25E+05	3.64E+05	4.37E+05	3.63E+05	5.65E+05	5.32E+05	2.91E+05	3.66E+05	3.80E+05	3.81E+05	1.842192393	0.014872812	sig
Cmln000620	C13H24NO10S3-	3-Hydroxy-5-(methylthio)pentyl Glucosinolate	Glucosinolates	Glucosinolates	2.73E+05	3.35E+05	4.37E+05	4.73E+05	1.30E+05	8.95E+05	2.50E+04	4.37E+04	7.04E+04	9.37E+04	1.34E+05	2.03E+05	1.68E+06	1.12E+06	6.53E+05	4.68E+05	1.87E+05	3.47E+05	1.835259629	0.006775705	sig
mws0248	C9H12N2O6	Uridine	Nucleotides and derivatives	Nucleotides and derivatives	1.85E+04	7.01E+04	4.67E+04	2.64E+04	2.10E+04	3.62E+04	8.47E+03	6.82E+03	2.68E+03	1.59E+04	1.81E+04	8.69E+03	2.13E+04	1.74E+04	1.04E+04	1.68E+04	1.90E+04	2.19E+04	1.83371483	0.027024106	sig
pma3101	C11H14NO6+	Nicotinate D-ribonucleoside	Vitamin	Vitamin	7.76E+05	8.84E+05	8.34E+05	4.95E+05	2.57E+05	3.81E+05	3.71E+05	4.42E+05	4.37E+05	3.47E+05	3.37E+05	3.57E+05	1.20E+06	8.63E+05	6.19E+05	5.08E+05	4.80E+05	6.17E+05	1.823809232	0.001478435	sig
MWS2984	C4H4N6O	8-Azaguanine	Nucleotides and derivatives	Nucleotides and derivatives	1.39E+05	1.33E+05	2.14E+05	8.07E+04	6.78E+04	1.39E+05	5.89E+04	7.76E+04	4.56E+04	1.24E+05	6.78E+04	1.63E+05	1.52E+05	1.29E+05	1.78E+05	1.09E+05	1.34E+05	1.06E+05	1.815325716	0.036367581	sig
Hmmp001310	C11H9NO2	3-Indoleacrylic acid	Alkaloids	Plumerane	4.01E+06	3.50E+06	3.56E+06	6.60E+06	1.33E+07	1.02E+07	1.22E+07	1.58E+07	1.42E+07	6.19E+06	4.09E+06	4.59E+06	3.47E+06	2.58E+06	3.04E+06	7.30E+06	7.02E+06	6.16E+06	1.813726551	6.76E-05	sig
Lmbn005923	C18H30O2	Crepenynic acid*	Lipids	Free fatty acids	1.80E+04	1.48E+04	1.48E+04	5.31E+04	4.62E+04	4.32E+04	5.68E+04	6.15E+04	6.33E+04	2.58E+04	2.39E+04	2.22E+04	2.90E+04	2.49E+04	3.29E+04	5.60E+04	4.14E+04	3.78E+04	1.813064986	1.18E-07	sig
Qmkp093004	C9H7NO	Indole-3-carboxaldehyde	Alkaloids	Plumerane	1.73E+05	3.19E+05	3.23E+05	6.19E+05	1.25E+06	9.01E+05	9.82E+05	1.35E+06	1.27E+06	5.11E+05	3.53E+05	4.01E+05	2.94E+05	2.00E+05	1.43E+05	5.98E+05	5.07E+05	5.11E+05	1.792732406	1.44E-04	sig
pmb0782	C5H11N	Piperidine	Alkaloids	Piperidine alkaloids	7.66E+05	9.66E+05	9.51E+05	8.11E+05	1.13E+06	9.73E+05	1.16E+06	1.51E+06	1.24E+06	1.22E+06	1.20E+06	1.50E+06	8.13E+05	6.10E+05	7.12E+05	1.22E+06	1.23E+06	1.29E+06	1.78572518	0.002085438	sig
mws0367	C18H30O2	α-Linolenic Acid	Lipids	Free fatty acids	1.33E+07	1.18E+07	1.37E+07	4.33E+07	3.69E+07	3.63E+07	4.69E+07	4.90E+07	4.75E+07	2.05E+07	1.84E+07	1.98E+07	2.56E+07	2.13E+07	2.65E+07	4.27E+07	3.37E+07	3.35E+07	1.778520106	2.37E-08	sig
pme3011	C4H9NO2	γ-Aminobutyric acid	Organic acids	Organic acids	2.77E+05	4.10E+05	2.91E+05	4.91E+05	2.33E+05	3.09E+05	3.38E+04	3.49E+04	1.86E+04	3.37E+05	3.08E+05	2.20E+05	5.61E+05	4.83E+05	2.87E+05	3.24E+05	2.91E+05	2.49E+05	1.775483313	0.004202148	sig
Hmgp002327	C11H9O2N	3-amino-2-naphthoic acid	Alkaloids	Alkaloids	3.15E+06	2.40E+06	2.57E+06	4.32E+06	9.69E+06	7.66E+06	9.13E+06	1.11E+07	1.08E+07	4.47E+06	2.91E+06	2.92E+06	2.16E+06	2.08E+06	2.27E+06	5.49E+06	5.01E+06	4.72E+06	1.769988523	1.04E-04	sig
pmb0818	C11H11NO3	Methoxyindoleacetic acid	Alkaloids	Plumerane	9.61E+04	6.59E+04	6.25E+04	1.32E+05	2.93E+05	2.15E+05	2.48E+05	3.32E+05	3.09E+05	1.06E+05	8.50E+04	9.45E+04	7.76E+04	4.77E+04	8.05E+04	1.35E+05	1.86E+05	1.33E+05	1.766517277	2.06E-04	sig
MWSmce689	C19H32O2	Methyl linolenate	Lipids	Free fatty acids	9.00E+00	9.00E+00	9.00E+00	3.05E+04	2.12E+04	2.61E+04	2.09E+04	2.24E+04	2.51E+04	1.50E+04	2.06E+04	1.94E+04	2.32E+04	1.57E+04	2.76E+04	2.16E+04	1.91E+04	2.08E+04	1.751282803	5.54E-05	sig
pmb1096	C8H7N	Indole	Alkaloids	Plumerane	5.04E+04	5.16E+04	4.05E+04	6.37E+04	1.07E+05	1.05E+05	1.11E+05	1.24E+05	1.29E+05	5.96E+04	4.98E+04	5.66E+04	5.51E+04	3.90E+04	3.58E+04	6.51E+04	6.67E+04	9.98E+04	1.747166149	9.17E-05	sig
Lmgp002595	C9H10O3	4'-Hydroxy-3'-methoxyacetophenone (Acetovanillone)	Phenolic acids	Phenolic acids	5.09E+04	3.82E+04	5.91E+04	4.41E+04	7.80E+04	5.59E+04	9.01E+04	1.26E+05	1.17E+05	4.39E+04	5.00E+04	6.12E+04	4.21E+04	3.85E+04	4.49E+04	5.55E+04	8.28E+04	6.10E+04	1.73171474	4.65E-04	sig
MWSHY0042	C9H10O4	Syringaldehyde; 4-Hydroxy-3,5-Dimethoxybenzaldehyde	Phenolic acids	Phenolic acids	2.36E+04	3.53E+04	5.62E+04	5.27E+04	4.28E+04	4.60E+04	8.09E+04	7.76E+04	7.30E+04	4.34E+04	5.16E+04	4.39E+04	2.01E+04	3.90E+04	2.61E+04	2.54E+04	4.18E+04	3.19E+04	1.729741763	8.85E-04	sig
MWS0811	C6H11NO2	L-Pipecolic Acid	Organic acids	Organic acids	1.23E+07	1.73E+07	1.01E+07	4.05E+06	4.71E+06	3.29E+06	4.05E+06	5.97E+06	4.49E+06	1.98E+06	2.66E+06	2.13E+06	2.03E+07	1.19E+07	6.80E+06	6.38E+06	7.07E+06	5.94E+06	1.728637682	0.006999767	sig
pmb0069	C7H7NO	Benzamide	Phenolic acids	Phenolic acids	7.83E+04	1.17E+05	1.25E+05	8.56E+05	4.44E+05	4.64E+05	2.62E+05	3.90E+05	3.73E+05	6.95E+05	5.80E+05	5.73E+05	2.01E+05	1.38E+05	1.48E+05	4.70E+05	4.29E+05	4.62E+05	1.727512579	6.19E-04	sig
pme0014	C5H9NO4	L-Glutamic acid	Amino acids and derivatives	Amino acids and derivatives	1.14E+07	1.04E+07	1.16E+07	9.35E+06	1.04E+07	1.31E+07	7.97E+06	9.48E+06	7.79E+06	8.85E+06	1.09E+07	9.89E+06	1.17E+07	1.10E+07	1.19E+07	1.31E+07	1.27E+07	1.08E+07	1.721721706	0.040532666	sig
MWSmce692	C18H30O2	γ-Linolenic Acid*	Lipids	Free fatty acids	1.74E+04	1.47E+04	1.82E+04	5.47E+04	4.43E+04	4.50E+04	5.89E+04	6.65E+04	6.42E+04	2.50E+04	2.20E+04	2.20E+04	3.18E+04	2.68E+04	3.28E+04	5.45E+04	3.91E+04	4.07E+04	1.71758864	1.26E-07	sig
Lmhp007840	C27H52NO7P	LysoPC 19:2	Lipids	LPC	2.71E+04	1.26E+04	2.26E+04	3.99E+04	2.01E+04	2.58E+04	9.00E+00	9.00E+00	9.00E+00	2.37E+04	1.96E+04	2.91E+04	4.99E+04	3.37E+04	3.69E+04	2.36E+04	2.29E+04	2.52E+04	1.713930265	6.31E-04	sig
MWSslk106	C8H11N	2-Phenylethylamine	Alkaloids	Benzylphenylethylamine alkaloids	7.02E+04	2.53E+05	2.04E+05	1.21E+06	8.88E+05	7.14E+05	4.62E+05	6.58E+05	6.37E+05	1.29E+06	9.48E+05	1.10E+06	3.90E+05	2.78E+05	3.38E+05	6.92E+05	7.28E+05	8.01E+05	1.709567976	8.75E-05	sig
Lmmn001294	C14H20O9	Koaburaside*	Phenolic acids	Phenolic acids	1.96E+04	2.59E+04	2.05E+04	3.64E+04	3.79E+04	5.59E+04	3.85E+04	4.05E+04	5.26E+04	6.18E+04	6.41E+04	6.00E+04	1.11E+04	3.26E+04	1.71E+04	3.16E+04	2.90E+04	3.57E+04	1.702344222	3.74E-04	sig
pmp001281	C26H52NO7P	LysoPC 18:1	Lipids	LPC	2.23E+06	2.10E+06	1.07E+06	1.16E+06	8.65E+05	1.02E+06	8.74E+05	8.80E+05	1.12E+06	1.34E+06	1.12E+06	1.29E+06	2.04E+06	1.62E+06	1.81E+06	1.06E+06	1.22E+06	1.16E+06	1.700581433	0.015242302	sig
pmb0824	C25H28O13	Syringic acid-4-O-(6''-feruloyl)glucoside	Phenolic acids	Phenolic acids	9.00E+00	9.00E+00	9.00E+00	9.16E+03	4.22E+03	8.69E+03	6.74E+03	1.07E+04	4.26E+03	1.76E+05	1.71E+05	1.26E+05	8.52E+03	1.49E+04	1.21E+04	3.36E+04	4.52E+04	3.24E+04	1.69828058	1.06E-07	sig
pme2596	C8H9NO4	4-Pyridoxic acid	Vitamin	Vitamin	2.16E+05	2.22E+05	1.69E+05	1.79E+05	1.66E+05	1.94E+05	2.69E+04	7.78E+04	9.02E+04	8.31E+04	9.28E+04	9.36E+04	1.01E+05	8.58E+04	9.96E+04	1.44E+05	1.42E+05	1.55E+05	1.687941239	3.96E-05	sig
MWStz070	C9H11NO3	N-(2-Hydroxy-4-methoxyphenyl)acetamide	Alkaloids	Phenolamine	1.28E+06	1.48E+06	1.70E+06	2.21E+06	3.49E+06	3.12E+06	5.84E+06	7.70E+06	6.54E+06	1.58E+06	1.19E+06	1.55E+06	1.74E+06	1.38E+06	1.20E+06	3.04E+06	3.06E+06	3.21E+06	1.687002249	1.16E-06	sig
MWSmce127	C3H6N6	Melamine;1,3,5-Triazine-2,4,6-Triamine	Alkaloids	Alkaloids	1.71E+05	1.59E+05	1.20E+05	1.42E+05	1.45E+05	1.41E+05	9.29E+04	1.10E+05	9.00E+04	1.31E+05	1.28E+05	1.07E+05	1.26E+05	1.16E+05	1.31E+05	1.25E+05	1.11E+05	1.33E+05	1.684258448	0.011714159	sig
pme0021	C9H11NO2	L-Phenylalanine	Amino acids and derivatives	Amino acids and derivatives	2.96E+06	2.54E+06	2.77E+06	4.03E+06	6.09E+06	6.25E+06	7.48E+06	8.63E+06	7.19E+06	3.31E+06	2.59E+06	2.71E+06	2.79E+06	2.49E+06	3.02E+06	4.62E+06	4.90E+06	4.79E+06	1.669868316	1.16E-05	sig
Lhnn101121	C13H25NO10S3	5-(Methylsulfinyl)amyl glucoside	Glucosinolates	Glucosinolates	5.95E+05	6.06E+05	8.59E+05	8.69E+05	6.34E+05	2.12E+06	5.46E+04	1.31E+05	3.00E+05	3.09E+05	4.50E+05	3.13E+05	2.82E+06	3.22E+06	1.31E+06	7.17E+05	9.17E+05	8.92E+05	1.663906509	0.00479034	sig
mws0250	C9H11NO3	L-Tyrosine	Amino acids and derivatives	Amino acids and derivatives	5.08E+06	5.56E+06	6.09E+06	8.25E+06	1.45E+07	1.17E+07	1.73E+07	2.35E+07	2.18E+07	6.28E+06	4.51E+06	5.50E+06	5.39E+06	4.62E+06	5.03E+06	9.79E+06	1.09E+07	1.09E+07	1.661718294	1.00E-05	sig
pma3649	C5H9NO3	5-Aminolevulinic Acid	Alkaloids	Alkaloids	4.34E+06	5.83E+06	4.33E+06	4.64E+06	9.04E+06	1.07E+07	9.35E+06	1.09E+07	8.33E+06	6.53E+06	6.51E+06	5.72E+06	4.58E+06	3.05E+06	3.08E+06	6.11E+06	6.37E+06	7.60E+06	1.658652692	0.007302756	sig
pme3961	C10H13N5O3	2'-Deoxyadenosine	Nucleotides and derivatives	Nucleotides and derivatives	1.40E+05	1.38E+05	1.52E+05	1.05E+05	6.31E+04	1.34E+05	6.20E+04	4.76E+04	3.69E+04	7.82E+04	4.27E+04	6.46E+04	5.88E+04	4.24E+04	6.84E+04	8.54E+04	9.71E+04	1.10E+05	1.658143397	7.98E-04	sig
Cmln002458	C14H26NO9S2-	6-Heptyl Glucosinolate	Glucosinolates	Glucosinolates	6.83E+05	7.43E+05	8.09E+05	2.82E+05	3.42E+05	6.12E+05	1.11E+04	2.76E+04	2.27E+04	7.39E+05	1.11E+06	8.04E+05	6.23E+05	6.56E+05	3.20E+05	4.52E+05	5.01E+05	4.87E+05	1.656529657	2.86E-04	sig
MWSmce232	C19H12O6	Dicumarol	Lignans and Coumarins	Coumarins	9.00E+00	9.00E+00	9.00E+00	2.51E+04	1.61E+04	1.35E+04	1.00E+04	1.05E+04	9.11E+03	9.66E+03	9.91E+03	1.07E+04	2.21E+04	9.63E+03	1.60E+04	1.37E+04	1.04E+04	1.57E+04	1.650023699	0.001799952	sig
ML10179289	C8H10O	2-Phenylethanol	Phenolic acids	Phenolic acids	2.23E+05	2.75E+05	2.96E+05	1.18E+06	7.51E+05	7.70E+05	4.84E+05	6.37E+05	6.47E+05	1.29E+06	1.01E+06	9.49E+05	4.41E+05	2.44E+05	2.86E+05	7.98E+05	6.55E+05	7.37E+05	1.641191483	1.86E-04	sig
pmn001691	C18H32O5	9,12,13-Trihydroxy-10,15-octadecadienoic acid	Lipids	Free fatty acids	5.06E+04	6.50E+04	5.78E+04	4.65E+04	3.64E+04	3.71E+04	4.95E+04	3.27E+04	3.35E+04	2.99E+04	2.76E+04	2.57E+04	4.89E+04	4.01E+04	3.67E+04	3.66E+04	4.31E+04	3.77E+04	1.639521454	0.003604351	sig
Lhnn101205	C14H27NO9S2	Heptyl glucoside	Glucosinolates	Glucosinolates	6.04E+05	6.51E+05	7.34E+05	2.66E+05	2.88E+05	5.75E+05	9.55E+03	8.69E+03	1.77E+04	7.86E+05	1.14E+06	7.69E+05	6.18E+05	6.06E+05	3.00E+05	4.15E+05	4.47E+05	4.40E+05	1.637047747	3.29E-04	sig
mws0520	C11H13NO4	N-Acetyl-L-tyrosine	Amino acids and derivatives	Amino acids and derivatives	1.11E+05	9.08E+04	8.27E+04	1.29E+05	2.65E+05	1.55E+05	3.80E+06	4.15E+06	3.79E+06	2.43E+06	2.71E+06	2.60E+06	2.57E+06	2.98E+06	3.39E+06	1.49E+06	1.64E+06	1.59E+06	1.628131066	2.20E-09	sig
Zmhn001883	C14H18O9	Vanillic acid-4-O-glucoside	Phenolic acids	Phenolic acids	1.50E+04	2.85E+04	1.76E+04	3.94E+04	5.17E+04	2.53E+04	4.87E+04	5.20E+04	3.02E+04	5.68E+04	7.00E+04	6.06E+04	3.50E+04	3.42E+04	5.31E+04	4.48E+04	3.86E+04	4.45E+04	1.625895506	0.007868975	sig
pmb0312	C10H9NO2	5-Methoxyindole-3-carbaldehyde	Alkaloids	Plumerane	4.70E+04	4.68E+04	3.35E+04	3.25E+04	4.21E+04	6.56E+04	1.11E+05	7.75E+04	9.21E+04	1.05E+05	8.20E+04	7.82E+04	7.90E+04	7.01E+04	6.91E+04	7.51E+04	9.17E+04	5.44E+04	1.615352581	0.001973257	sig
Lhnn101208	C11H19NO10S2	2(R)-2-Hydroxy-3-butenylthioglycoside	Glucosinolates	Glucosinolates	1.32E+06	1.36E+06	1.57E+06	6.79E+05	6.56E+05	1.46E+06	9.00E+00	9.00E+00	9.00E+00	3.92E+06	4.84E+06	3.14E+06	1.12E+06	8.47E+05	4.57E+05	1.20E+06	1.21E+06	1.23E+06	1.615150103	1.11E-05	sig
Zmzn000078	C3H7O6P	Dihydroxyacetone phosphate	Saccharides	Saccharides	9.00E+00	9.00E+00	9.00E+00	8.81E+03	4.43E+03	2.55E+03	5.43E+03	5.48E+03	4.41E+03	6.66E+03	6.87E+03	6.94E+03	1.17E+04	1.88E+04	6.86E+03	9.13E+03	4.07E+03	5.55E+03	1.611814173	0.00822643	sig
Zmbn000848	C16H20N2O10S2	4-Hydroxy-3-indolylmethyl glucosinolate	Glucosinolates	Glucosinolates	6.45E+05	9.27E+05	5.93E+05	3.94E+06	1.90E+06	2.57E+06	2.87E+06	3.45E+06	3.05E+06	2.71E+06	2.97E+06	2.53E+06	4.47E+06	3.34E+06	2.12E+06	2.00E+06	2.18E+06	2.29E+06	1.608097538	0.009047424	sig
MWSmce467	C9H10O2	4-Allylcatechol	Phenolic acids	Phenolic acids	7.91E+04	6.35E+04	5.66E+04	6.72E+04	5.24E+04	6.71E+04	3.62E+04	3.50E+04	5.70E+04	6.32E+04	5.89E+04	6.40E+04	8.11E+04	9.08E+04	9.54E+04	7.83E+04	7.90E+04	7.64E+04	1.599239134	0.001752055	sig
pmp001285	C8H4O3	Phthalic anhydride	Phenolic acids	Phenolic acids	4.09E+07	4.13E+07	4.04E+07	3.75E+07	3.77E+07	3.92E+07	3.44E+07	3.43E+07	3.52E+07	3.63E+07	3.37E+07	3.41E+07	3.41E+07	3.43E+07	3.46E+07	4.36E+07	3.57E+07	3.46E+07	1.596386844	6.60E-06	sig
Lmbn014696	C20H30O2	Pimaric acid*	Terpenoids	Ditepenoids	9.00E+00	9.00E+00	9.00E+00	9.00E+00	9.10E+03	1.02E+04	9.06E+03	7.91E+03	7.51E+03	7.18E+03	5.95E+03	9.57E+03	7.00E+03	1.11E+04	8.88E+03	1.60E+04	7.75E+03	6.99E+03	1.594654515	0.018977307	sig
mws0193	C7H15N3O3	L-Homocitrulline	Amino acids and derivatives	Amino acids and derivatives	4.13E+04	4.21E+04	4.16E+04	3.33E+04	2.51E+04	2.40E+04	2.45E+04	2.30E+04	3.19E+04	2.81E+04	2.02E+04	1.41E+04	2.51E+04	3.14E+04	3.38E+04	2.81E+04	2.99E+04	1.79E+04	1.594543339	0.004505587	sig
pme0274	C6H13NO2	6-Aminocaproic acid	Organic acids	Organic acids	5.81E+05	9.04E+05	5.59E+05	6.22E+05	1.18E+06	1.14E+06	1.15E+06	1.21E+06	1.05E+06	9.78E+05	8.94E+05	7.92E+05	6.05E+05	3.88E+05	3.90E+05	7.57E+05	7.95E+05	7.83E+05	1.594432909	0.008341451	sig
mws0636	C18H20N2O3	L-Phenylalanyl-L-phenylalanine	Amino acids and derivatives	Amino acids and derivatives	9.00E+00	9.00E+00	9.00E+00	9.00E+00	9.00E+00	8.96E+03	1.38E+04	2.62E+04	3.10E+04	6.01E+05	5.97E+05	5.50E+05	1.18E+04	7.76E+03	7.00E+03	9.80E+04	1.27E+05	1.08E+05	1.58690709	3.74E-13	sig
Lhnn101118	C12H23NO10S3	4-(Methylsulfinyl)butyl glucoside	Glucosinolates	Glucosinolates	5.40E+03	4.94E+03	7.53E+03	1.12E+04	2.86E+04	3.36E+04	1.08E+05	2.08E+05	1.27E+05	2.60E+03	5.71E+03	7.52E+03	2.25E+03	1.21E+04	9.69E+03	3.57E+04	3.70E+04	3.56E+04	1.585353671	1.13E-04	sig
Lmbp102601	C9H6O3	7-Hydroxycoumarin	Lignans and Coumarins	Coumarins	2.30E+07	1.80E+07	2.06E+07	1.33E+07	1.45E+07	1.27E+07	5.73E+06	8.56E+06	1.12E+07	8.48E+06	9.00E+06	2.11E+06	1.23E+07	1.01E+07	1.20E+07	1.42E+07	1.40E+07	1.34E+07	1.564496818	3.94E-04	sig
Lmhp008718	C25H48NO7P	LysoPC 17:2	Lipids	LPC	3.06E+04	2.07E+04	2.84E+04	2.63E+04	2.44E+04	3.19E+04	1.42E+04	1.90E+04	1.60E+04	2.85E+04	1.81E+04	2.07E+04	4.30E+04	2.46E+04	4.27E+04	2.25E+04	2.63E+04	2.86E+04	1.563697612	0.02523381	sig
pmb0296	C21H40O4	1-Oleoyl-Sn-Glycerol	Lipids	Glycerol ester	2.71E+04	1.73E+04	2.55E+04	2.22E+04	1.57E+04	2.26E+04	1.28E+04	8.51E+03	1.46E+04	3.27E+04	1.71E+04	1.51E+04	3.39E+04	2.43E+04	4.02E+04	2.10E+04	1.86E+04	2.38E+04	1.563266208	0.034528277	sig
Lmsn003111	C15H18O8	1-O-p-Coumaroyl-β-D-glucose	Phenolic acids	Phenolic acids	3.75E+03	4.97E+03	1.53E+04	1.35E+05	1.71E+05	6.54E+04	1.19E+05	4.99E+04	6.66E+04	6.26E+05	7.88E+05	9.03E+05	8.31E+04	7.68E+04	9.80E+04	3.49E+05	1.33E+05	2.36E+05	1.560352675	4.75E-07	sig
mws1179	C21H22O10	Naringenin-7-O-glucoside (Prunin)	Flavonoids	Flavanones	1.11E+05	1.07E+05	1.22E+05	1.13E+05	2.55E+05	5.55E+04	1.74E+05	3.69E+05	2.73E+05	3.81E+05	3.53E+05	4.20E+05	1.33E+05	1.83E+05	1.99E+05	1.63E+05	1.89E+05	1.70E+05	1.554867365	0.003207314	sig
mws0232	C17H20N4O6	Riboflavin (Vitamin B2)	Vitamin	Vitamin	1.63E+06	1.56E+06	1.06E+06	3.45E+05	2.74E+05	6.51E+05	1.78E+05	1.96E+05	1.77E+05	3.82E+05	3.82E+05	3.94E+05	1.66E+05	1.33E+05	2.74E+05	6.52E+05	7.28E+05	7.01E+05	1.534274608	2.28E-05	sig
mws0227	C6H13NO2	L-Leucine*	Amino acids and derivatives	Amino acids and derivatives	8.33E+06	9.01E+06	8.32E+06	1.01E+07	4.49E+06	1.52E+07	1.59E+07	1.66E+07	1.65E+07	1.17E+07	1.06E+07	1.23E+07	7.72E+06	5.80E+06	6.98E+06	1.21E+07	1.28E+07	1.27E+07	1.533055901	0.007904988	sig
mws1639	C11H10O5	Isofraxidin	Lignans and Coumarins	Coumarins	5.06E+03	5.47E+03	1.03E+04	1.13E+04	1.64E+04	1.80E+04	1.64E+04	1.94E+04	1.69E+04	6.89E+03	1.63E+04	5.34E+03	4.44E+03	4.86E+03	8.91E+03	1.30E+04	1.68E+04	1.12E+04	1.530059366	0.00950602	sig
Zmdp000972	C4H9NO2S	S-Methyl-L-cysteine	Amino acids and derivatives	Amino acids and derivatives	7.67E+05	7.99E+05	8.08E+05	1.11E+06	1.90E+06	1.38E+06	2.25E+06	3.31E+06	2.73E+06	7.94E+05	5.41E+05	6.43E+05	6.95E+05	6.26E+05	5.68E+05	1.41E+06	1.32E+06	1.24E+06	1.520921519	2.62E-05	sig
mws0875	C5H10N2O3S	L-Cysteinyl-L-glycine	Amino acids and derivatives	Amino acids and derivatives	2.07E+05	1.81E+05	1.86E+05	1.55E+05	1.33E+05	1.08E+05	7.77E+04	1.44E+05	4.74E+04	1.21E+05	1.43E+05	1.29E+05	1.15E+05	1.31E+05	9.10E+04	1.35E+05	1.42E+05	1.42E+05	1.512184499	0.011480038	sig
pmc0274	C6H6N4S	6-Methylmercaptopurine	Nucleotides and derivatives	Nucleotides and derivatives	3.86E+06	3.04E+06	2.94E+06	4.21E+06	7.01E+06	7.73E+06	9.45E+06	1.09E+07	8.53E+06	3.59E+06	2.55E+06	2.67E+06	2.78E+06	2.45E+06	3.29E+06	5.18E+06	5.78E+06	5.49E+06	1.500499301	4.72E-05	sig
Lmyn001269	C27H30O16	Kaempferol-3-O-sophoroside	Flavonoids	Flavonols	3.99E+04	6.35E+04	5.80E+04	6.31E+04	4.11E+04	3.40E+04	8.38E+04	1.08E+05	8.86E+04	6.42E+04	5.22E+04	7.19E+04	4.92E+04	5.24E+04	4.77E+04	5.67E+04	6.09E+04	6.08E+04	1.496930972	0.003068268	sig
Lmzn001582	C18H28O9	5'-Glucosyloxyjasmanic acid	Phenolic acids	Phenolic acids	7.06E+04	9.34E+04	6.53E+04	7.18E+04	1.30E+05	1.06E+05	1.89E+05	1.90E+05	1.75E+05	1.14E+06	1.14E+06	1.10E+06	3.02E+04	2.67E+04	3.56E+04	4.42E+05	5.03E+05	5.06E+05	1.490514251	1.57E-14	sig
MWSmce499	C32H46O16	Secoisolariciresinol diglucoside	Lignans and Coumarins	Lignans	5.04E+04	5.69E+04	4.19E+04	1.13E+04	1.12E+04	1.55E+04	1.90E+04	1.46E+04	1.39E+04	3.32E+04	2.34E+04	2.68E+04	2.26E+04	2.06E+04	2.09E+04	2.47E+04	2.74E+04	2.09E+04	1.490421554	9.02E-06	sig
Cmyn102345	C14H27NO10S3	6-Methylsulfinylhexyl Glucosinolate	Glucosinolates	Glucosinolates	1.21E+05	1.81E+05	9.81E+04	7.83E+05	3.01E+05	4.46E+05	4.58E+05	6.25E+05	5.35E+05	4.56E+05	5.46E+05	4.66E+05	8.30E+05	6.19E+05	3.95E+05	3.90E+05	4.09E+05	4.66E+05	1.490011067	0.026424754	sig
MWSmce690	C6H8O6	Erythorbic Acid; Isoascorbic Acid	Vitamin	Vitamin	6.56E+06	7.53E+06	7.91E+06	6.89E+06	7.03E+06	7.39E+06	8.43E+06	9.63E+06	9.57E+06	6.68E+06	8.00E+06	7.19E+06	5.86E+06	6.70E+06	6.04E+06	6.90E+06	7.47E+06	8.01E+06	1.484998362	0.00108409	sig
Lhnn101124	C14H27NO10S3	6-(Methylsulfinyl)hexyl glucoside	Glucosinolates	Glucosinolates	7.49E+04	8.14E+04	6.27E+04	1.95E+04	1.42E+04	4.56E+04	9.04E+02	4.11E+03	9.00E+00	1.08E+05	1.57E+05	1.28E+05	1.98E+05	1.70E+05	1.05E+05	7.67E+04	6.87E+04	8.83E+04	1.479698602	8.19E-05	sig
Lmbn001467	C7H13NO3	5-Acetamidopentanoic Acid	Organic acids	Organic acids	2.18E+04	6.75E+03	1.01E+04	2.20E+04	1.24E+04	1.74E+04	6.67E+04	1.06E+05	1.55E+05	2.16E+04	2.02E+04	1.45E+04	4.41E+04	4.58E+04	4.03E+04	2.68E+04	2.48E+04	2.78E+04	1.471799542	8.51E-04	sig
pme2776	C10H12N4O4	2'-Deoxyinosine	Nucleotides and derivatives	Nucleotides and derivatives	1.55E+04	1.55E+04	1.66E+04	1.76E+04	8.08E+03	1.26E+04	9.00E+00	9.00E+00	9.00E+00	9.00E+00	9.00E+00	9.00E+00	9.00E+00	9.00E+00	9.00E+00	1.27E+04	1.83E+04	1.13E+04	1.455676623	3.83E-06	sig
HJN003	C17H22O10	1-O-Sinapoyl-β-D-glucose	Phenolic acids	Phenolic acids	5.15E+05	6.40E+05	5.02E+05	6.14E+05	9.19E+05	8.29E+05	1.19E+06	1.38E+06	1.13E+06	7.44E+06	7.44E+06	8.47E+06	4.57E+05	3.06E+05	2.83E+05	3.00E+06	3.42E+06	3.68E+06	1.455040159	8.20E-11	sig
NK10251888	C8H18N4O2	NG,NG-Dimethyl-L-arginine	Amino acids and derivatives	Amino acids and derivatives	6.57E+04	1.07E+05	9.45E+04	1.31E+05	7.73E+04	6.31E+04	7.00E+05	1.34E+06	8.01E+05	5.37E+04	5.33E+04	4.06E+04	4.92E+04	4.70E+04	6.49E+04	2.16E+05	2.55E+05	2.56E+05	1.452621685	1.09E-04	sig
Lhnn101210	C12H21NO9S2	3-Methyl-3-butenylthioglycoside	Glucosinolates	Glucosinolates	7.96E+06	9.33E+06	1.05E+07	4.20E+06	3.99E+06	9.41E+06	1.23E+03	2.86E+03	1.54E+05	2.61E+07	3.05E+07	2.19E+07	6.69E+06	4.92E+06	2.93E+06	7.91E+06	7.61E+06	8.49E+06	1.441159667	2.15E-06	sig
mws0124	C13H14N2O3	N-(3-Indolylacetyl)-L-alanine	Amino acids and derivatives	Amino acids and derivatives	8.67E+04	9.91E+04	1.29E+05	7.62E+04	1.27E+05	1.03E+05	1.71E+05	1.76E+05	1.74E+05	1.76E+05	1.64E+05	1.66E+05	1.33E+05	1.57E+05	1.81E+05	9.32E+04	1.02E+05	1.67E+05	1.438503143	0.001260093	sig
HJKP000649	C8H9NO	N-benzylformamide	Alkaloids	Alkaloids	1.01E+06	1.04E+06	1.06E+06	1.46E+06	2.65E+06	2.04E+06	2.78E+06	4.15E+06	3.64E+06	9.45E+05	6.58E+05	8.55E+05	9.39E+05	7.42E+05	7.52E+05	1.87E+06	1.64E+06	1.66E+06	1.433699727	4.50E-05	sig
Lmzp003012	C18H18O6	3-Hydroxy-4',5,7-Trimethoxyflavanone	Flavonoids	Flavanonols	3.63E+04	2.67E+04	2.57E+04	3.38E+04	2.56E+04	2.25E+04	9.00E+00	9.00E+00	9.00E+00	9.00E+00	9.00E+00	9.00E+00	9.00E+00	9.00E+00	9.00E+00	1.99E+04	1.37E+04	2.65E+04	1.432423206	1.02E-06	sig
pmb0855	C24H50NO7P	LysoPC 16:0	Lipids	LPC	1.38E+07	1.20E+07	1.27E+07	1.40E+07	1.09E+07	1.43E+07	1.05E+07	9.15E+06	1.22E+07	1.37E+07	1.05E+07	1.10E+07	1.60E+07	1.36E+07	1.73E+07	1.25E+07	1.25E+07	1.27E+07	1.430363707	0.033202863	sig
pmn001370	C32H42O16	Pinoresinol-4,4'-O-di-O-glucoside	Lignans and Coumarins	Lignans	3.54E+05	2.98E+05	3.30E+05	1.58E+05	1.65E+05	2.29E+05	2.16E+05	1.60E+05	2.50E+05	1.07E+05	7.98E+04	1.15E+05	7.80E+05	7.95E+05	7.86E+05	2.70E+05	2.84E+05	2.88E+05	1.429753682	7.90E-10	sig
MWSmce116	C10H13N5O3	5'-Deoxyadenosine	Nucleotides and derivatives	Nucleotides and derivatives	1.68E+05	1.13E+05	1.14E+05	1.30E+05	1.48E+05	1.51E+05	5.75E+04	9.61E+04	1.00E+05	1.14E+05	1.09E+05	1.56E+05	1.54E+05	1.51E+05	1.79E+05	1.31E+05	1.30E+05	1.41E+05	1.410826599	0.021332666	sig
pmb2591	C13H14N2O3	N-Acetyl-L-Tryptophan	Amino acids and derivatives	Amino acids and derivatives	1.04E+05	1.35E+05	1.13E+05	6.22E+04	1.03E+05	4.63E+04	3.29E+05	2.51E+05	2.77E+05	1.02E+05	1.58E+05	1.13E+05	2.19E+04	7.13E+04	4.03E+04	1.15E+05	1.09E+05	1.01E+05	1.394438932	1.20E-05	sig
mws0748	C16H18O9	1-Caffeoylquinic acid*	Phenolic acids	Phenolic acids	1.58E+07	1.28E+07	1.71E+07	1.30E+07	1.29E+07	1.04E+07	6.39E+06	1.04E+07	1.37E+07	1.03E+07	8.64E+06	7.25E+06	1.09E+07	9.71E+06	9.83E+06	1.39E+07	1.48E+07	1.48E+07	1.391621002	0.032039083	sig
pmb0981	C10H14N5O7P	Adenosine 5'-monophosphate	Nucleotides and derivatives	Nucleotides and derivatives	3.06E+05	2.84E+05	6.02E+05	9.18E+05	8.58E+05	8.04E+05	1.18E+06	1.62E+06	1.22E+06	1.05E+06	9.37E+05	1.43E+06	1.63E+06	1.45E+06	1.89E+06	9.02E+05	1.08E+06	1.20E+06	1.390379449	2.22E-04	sig
Lmdn004267	C20H22O6	Epipinoresinol*	Lignans and Coumarins	Lignans	9.33E+03	1.46E+04	1.39E+04	4.80E+03	5.44E+03	8.25E+03	9.84E+03	6.91E+03	8.67E+03	3.49E+03	3.51E+03	3.66E+03	1.17E+04	1.51E+04	1.28E+04	1.07E+04	1.01E+04	1.22E+04	1.385505843	2.87E-04	sig
Lmhp001732	C14H18N2O3	L-Prolyl-L-Phenylalanine	Amino acids and derivatives	Amino acids and derivatives	8.05E+04	7.18E+04	7.07E+04	7.65E+04	6.41E+04	8.51E+04	1.03E+05	1.22E+05	1.38E+05	9.51E+04	8.31E+04	7.11E+04	1.01E+05	8.96E+04	9.37E+04	6.81E+04	1.05E+05	1.04E+05	1.384978546	0.002127682	sig
pmb0382	C19H14O6	O-Feruloyl 4-hydroxycoumarin	Lignans and Coumarins	Coumarins	4.69E+06	2.68E+06	3.23E+06	2.62E+06	2.34E+06	3.18E+06	1.11E+06	1.92E+06	1.74E+06	4.07E+06	3.16E+06	3.70E+06	3.97E+06	2.14E+06	3.30E+06	2.85E+06	2.30E+06	2.48E+06	1.383961829	0.031278661	sig
Hmtn001120	C14H20O8	5-(2-Hydroxyethyl)-2-O-glucosylphenol	Phenolic acids	Phenolic acids	8.40E+04	6.08E+04	5.51E+04	7.14E+04	9.85E+04	1.00E+05	1.67E+05	1.48E+05	1.20E+05	9.64E+04	9.45E+04	7.25E+04	1.35E+05	1.13E+05	1.35E+05	7.36E+04	7.89E+04	7.85E+04	1.377346973	0.001123208	sig
Zmdp000292	C7H16N4O2	Arginine methyl ester*	Amino acids and derivatives	Amino acids and derivatives	4.95E+04	5.79E+04	3.08E+04	6.77E+04	2.18E+04	4.90E+04	1.54E+05	5.28E+05	3.71E+05	1.90E+04	3.70E+04	3.12E+04	2.93E+04	1.50E+04	3.12E+04	1.24E+05	1.14E+05	1.13E+05	1.37100192	0.003354851	sig
pmp001287	C8H9N	N-Benzylmethylene isomethylamine	Alkaloids	Alkaloids	1.29E+07	9.93E+06	1.18E+07	1.62E+07	2.42E+07	2.42E+07	2.87E+07	3.05E+07	2.69E+07	1.15E+07	8.16E+06	8.63E+06	8.88E+06	8.39E+06	9.72E+06	1.93E+07	1.73E+07	1.71E+07	1.356856008	5.23E-06	sig
Ymjm000149	C16H18O9	3-O-Caffeoylquinic acid*	Phenolic acids	Phenolic acids	1.92E+07	1.59E+07	1.99E+07	1.60E+07	1.59E+07	1.34E+07	8.56E+06	1.38E+07	1.58E+07	1.12E+07	1.02E+07	8.27E+06	1.30E+07	1.11E+07	1.26E+07	1.65E+07	1.83E+07	1.76E+07	1.355055496	0.008024253	sig
pme1216	C6H5NO2	2-Picolinic acid	Organic acids	Organic acids	4.65E+04	4.60E+04	5.99E+04	2.84E+04	1.41E+04	2.78E+04	3.90E+04	3.19E+04	2.88E+04	1.72E+04	1.84E+04	3.74E+04	5.43E+04	4.42E+04	3.82E+04	3.45E+04	2.97E+04	3.38E+04	1.342500123	0.007396113	sig
pmb0532	C10H13N4O8P	Inosine 5'-monophosphate	Nucleotides and derivatives	Nucleotides and derivatives	1.75E+04	1.63E+04	4.39E+04	6.18E+04	5.12E+04	5.45E+04	1.04E+05	1.08E+05	8.05E+04	5.15E+04	7.49E+04	1.06E+05	1.16E+05	1.08E+05	1.41E+05	6.82E+04	7.91E+04	7.56E+04	1.337380922	5.15E-04	sig
Lmbp000728	C8H8O	(S)-2-Phenyloxirane	Phenolic acids	Phenolic acids	1.41E+06	1.30E+06	1.32E+06	8.44E+05	8.65E+05	6.29E+05	3.36E+06	3.19E+06	3.49E+06	9.65E+05	9.69E+05	1.22E+06	4.01E+05	6.04E+05	4.37E+05	1.66E+06	1.70E+06	1.60E+06	1.336794292	5.11E-10	sig
Lmqp002349	C36H42O24	Kaempferol-3-O-(6''''-malonyl)sophorotrioside	Flavonoids	Flavonols	1.45E+04	3.43E+04	2.55E+04	4.63E+04	3.14E+04	4.70E+04	6.07E+04	6.68E+04	5.99E+04	2.52E+04	2.42E+04	1.86E+04	2.07E+04	4.17E+04	2.81E+04	1.77E+04	4.31E+04	3.77E+04	1.33117592	6.32E-04	sig
mws1587	C6H13NO2	L-Norleucine*	Amino acids and derivatives	Amino acids and derivatives	9.54E+06	1.06E+07	9.89E+06	1.11E+07	3.88E+06	1.74E+07	1.75E+07	2.07E+07	1.81E+07	1.30E+07	1.22E+07	1.44E+07	8.80E+06	6.95E+06	8.12E+06	1.41E+07	1.51E+07	1.38E+07	1.321159089	0.016999694	sig
pme1654	C12H18O3	Jasmonic acid	Organic acids	Organic acids	7.10E+05	8.02E+05	8.50E+05	7.05E+05	5.77E+05	6.16E+05	6.06E+05	4.77E+05	4.99E+05	2.07E+05	1.57E+05	1.29E+05	6.86E+05	9.66E+05	6.21E+05	5.81E+05	5.71E+05	5.96E+05	1.310603577	1.08E-04	sig
MWSmce257	C9H17NO5	D-Pantothenic Acid	Vitamin	Vitamin	2.28E+05	2.46E+05	2.78E+05	4.42E+05	5.10E+05	4.01E+05	5.10E+05	5.65E+05	5.49E+05	3.77E+05	3.84E+05	3.78E+05	5.16E+05	6.47E+05	6.08E+05	3.35E+05	3.44E+05	4.10E+05	1.309396397	1.49E-05	sig
Zmjp000182	C7H16N4O2	N-Monomethyl-L-arginine*	Amino acids and derivatives	Amino acids and derivatives	3.25E+04	5.78E+04	3.97E+04	5.95E+04	1.47E+04	4.52E+04	1.97E+05	4.79E+05	2.78E+05	2.01E+04	2.65E+04	3.36E+04	3.16E+04	2.94E+04	3.46E+04	1.34E+05	1.11E+05	1.18E+05	1.30645437	0.001121043	sig
pmb0885	C18H26O3	4-Oxo-9Z,11Z,13E,15E-Octadecatetraenoic Acid	Lipids	Free fatty acids	7.34E+04	6.65E+04	5.50E+04	1.02E+05	8.44E+04	6.65E+04	4.31E+04	5.34E+04	4.45E+04	4.84E+04	5.86E+04	5.79E+04	6.77E+04	7.02E+04	7.22E+04	5.74E+04	6.61E+04	6.73E+04	1.298012503	0.007398972	sig
Lmbn005662	C18H32O3	9(10)-EpOME;(9R,10S)-(12Z)-9,10-Epoxyoctadecenoic acid	Lipids	Free fatty acids	1.29E+03	2.42E+03	1.05E+03	4.22E+03	5.26E+03	3.99E+03	6.81E+03	6.26E+03	6.49E+03	3.06E+03	6.95E+02	2.08E+03	1.51E+03	3.39E+03	3.77E+03	5.57E+03	4.42E+03	4.37E+03	1.293694882	2.56E-04	sig
pme0120	C5H11NO2	5-Aminovaleric acid	Organic acids	Organic acids	6.64E+03	5.24E+03	9.00E+00	1.11E+05	1.79E+05	3.31E+05	1.49E+04	8.57E+03	5.72E+03	2.86E+05	3.13E+05	3.32E+05	9.00E+00	9.00E+00	9.00E+00	1.18E+05	1.09E+05	1.17E+05	1.278631452	4.63E-05	sig
Zmpn000199	C6H10O8	D-Galactaric acid*	Saccharides	Saccharides	7.14E+04	1.21E+05	9.88E+04	8.62E+04	1.90E+04	7.27E+04	2.57E+04	3.32E+04	3.59E+04	1.02E+05	1.34E+05	1.24E+05	1.32E+05	1.27E+05	7.95E+04	1.14E+05	1.21E+05	1.04E+05	1.274982779	0.005715383	sig
pmn001674	C16H20N2O9S2	3-Indolylmethyl glucosinolate	Glucosinolates	Glucosinolates	8.41E+06	9.23E+06	9.17E+06	7.71E+06	4.60E+06	7.52E+06	3.73E+06	6.65E+06	1.02E+07	3.24E+06	3.56E+06	2.26E+06	9.66E+06	8.54E+06	6.19E+06	5.01E+06	5.51E+06	6.55E+06	1.274409235	0.025504161	sig
Lmbp000668	C6H5NO2	Isonicotinic acid	Vitamin	Vitamin	4.22E+05	3.79E+05	4.22E+05	2.19E+05	1.71E+05	1.66E+05	2.79E+05	3.51E+05	2.48E+05	1.15E+05	1.17E+05	2.37E+05	3.80E+05	3.54E+05	4.02E+05	2.68E+05	2.69E+05	2.57E+05	1.27181223	1.02E-04	sig
pmb0856	C23H46NO7P	LysoPE 18:1(2n isomer)	Lipids	LPE	4.13E+05	3.40E+05	3.95E+05	5.32E+05	3.14E+05	3.90E+05	2.69E+05	3.18E+05	2.99E+05	4.54E+05	2.14E+05	2.74E+05	7.71E+05	7.46E+05	8.26E+05	4.88E+05	4.48E+05	4.09E+05	1.268424098	1.22E-04	sig
Lmhp009464	C22H44NO7P	LysoPE 17:1(2n isomer)	Lipids	LPE	1.01E+04	1.05E+04	1.01E+04	1.17E+04	9.55E+03	1.05E+04	9.09E+03	8.27E+03	5.40E+03	5.79E+03	3.11E+03	8.00E+03	9.81E+03	9.01E+03	9.00E+03	1.27E+04	1.25E+04	1.01E+04	1.267605023	0.011930128	sig
Zmhn001926	C13H16O8	1-O-Salicyloyl-β-D-glucose*	Phenolic acids	Phenolic acids	3.55E+06	4.03E+06	3.47E+06	2.14E+06	1.61E+06	1.88E+06	1.72E+06	1.83E+06	1.51E+06	4.18E+05	4.07E+05	2.97E+05	1.49E+06	1.17E+06	1.21E+06	1.51E+06	1.57E+06	1.55E+06	1.26619391	5.59E-08	sig
pmb2786	C18H30O3	9-Hydroxy-10,12,15-octadecatrienoic acid*	Lipids	Free fatty acids	1.59E+03	1.71E+03	1.53E+03	7.17E+03	3.81E+03	4.02E+03	5.46E+03	7.86E+03	7.15E+03	1.68E+03	1.48E+03	1.71E+03	4.33E+03	2.67E+03	3.24E+03	4.02E+03	4.27E+03	4.63E+03	1.263787893	5.58E-04	sig
pmd0160	C21H44NO7P	LysoPE 16:0(2n isomer)	Lipids	LPE	4.29E+06	3.62E+06	3.74E+06	5.13E+06	3.46E+06	4.00E+06	3.51E+06	3.44E+06	3.37E+06	3.71E+06	2.74E+06	2.79E+06	5.46E+06	4.76E+06	5.25E+06	4.31E+06	4.11E+06	4.05E+06	1.263490073	0.00492618	sig
pme0253	C8H15NO3	N-Acetyl-L-leucine	Amino acids and derivatives	Amino acids and derivatives	2.61E+05	2.24E+05	3.04E+05	1.62E+05	3.91E+05	2.60E+05	5.84E+05	9.85E+05	8.17E+05	6.45E+05	4.75E+05	4.68E+05	7.93E+05	6.72E+05	7.59E+05	5.14E+05	5.60E+05	3.70E+05	1.255657673	4.59E-04	sig
mws1051	C15H23N6O5S	S-Adenosylmethionine	Amino acids and derivatives	Amino acids and derivatives	2.86E+05	3.01E+05	2.60E+05	2.28E+05	1.78E+05	2.26E+05	2.17E+05	2.86E+05	2.21E+05	1.48E+05	1.76E+05	2.13E+05	2.40E+05	2.90E+05	3.52E+05	2.70E+05	3.01E+05	3.05E+05	1.251840401	0.017280157	sig
pmn001710	C24H26O13	Rosmarinic acid-3'-O-glucoside	Phenolic acids	Phenolic acids	1.56E+04	1.86E+04	1.48E+04	9.00E+00	9.00E+00	5.96E+03	9.00E+00	9.00E+00	9.00E+00	9.94E+04	1.21E+05	8.55E+04	1.89E+04	2.05E+04	1.68E+04	1.40E+04	1.69E+04	1.90E+04	1.249593015	1.49E-07	sig
mws4175	C6H8O6	D-Glucurono-6,3-lactone	Saccharides	Saccharides	1.09E+06	1.08E+06	1.15E+06	9.40E+05	1.03E+06	1.00E+06	1.20E+06	1.37E+06	1.50E+06	1.07E+06	1.06E+06	1.01E+06	9.17E+05	1.00E+06	8.03E+05	1.03E+06	1.04E+06	1.23E+06	1.24472383	7.55E-04	sig
Zmhn001358	C13H16O8	4-O-Glucosyl-4-hydroxybenzoic acid	Phenolic acids	Phenolic acids	3.59E+06	4.00E+06	3.61E+06	2.35E+06	1.70E+06	1.92E+06	1.78E+06	1.76E+06	1.56E+06	3.93E+05	4.24E+05	2.96E+05	1.58E+06	1.11E+06	1.10E+06	1.60E+06	1.41E+06	1.70E+06	1.240986156	8.27E-08	sig
MWS1962	C10H16O	cis-Citral	Organic acids	Organic acids	5.38E+04	6.27E+04	5.18E+04	3.36E+04	4.19E+04	5.48E+04	3.90E+04	3.48E+04	4.17E+04	3.18E+04	3.38E+04	1.82E+04	3.46E+04	3.41E+04	3.96E+04	3.71E+04	3.73E+04	4.20E+04	1.24082794	0.006810667	sig
Hmtn001302	C13H16O8	Glucosyloxybenzoic acid*	Phenolic acids	Phenolic acids	3.47E+06	4.05E+06	3.44E+06	2.23E+06	1.62E+06	1.96E+06	1.70E+06	1.69E+06	1.51E+06	3.26E+05	4.64E+05	2.73E+05	1.54E+06	1.00E+06	1.10E+06	1.49E+06	1.52E+06	1.53E+06	1.236722973	2.64E-07	sig
MWSmce177	C12H14O4	Ethyl ferulate	Phenolic acids	Phenolic acids	7.15E+03	6.67E+03	6.64E+03	4.21E+03	5.28E+03	5.49E+03	1.08E+03	2.08E+03	2.32E+03	1.75E+04	9.30E+03	8.09E+03	6.77E+03	8.10E+03	6.83E+03	7.40E+03	1.03E+04	8.22E+03	1.231894535	0.006142003	sig
Zmhp001956	C33H40O22	6-Hydroxykaempferol-3,6,7-O-triglucoside	Flavonoids	Flavonols	5.19E+05	5.31E+05	3.24E+05	1.61E+06	1.51E+06	1.37E+06	8.75E+05	1.72E+06	2.30E+06	5.13E+05	5.34E+05	5.08E+05	6.00E+05	1.13E+06	9.98E+05	2.22E+06	2.48E+06	2.42E+06	1.223936444	0.005443487	sig
Ymjm000151	C16H18O9	5-O-Caffeoylquinic acid*	Phenolic acids	Phenolic acids	1.84E+07	1.46E+07	1.94E+07	1.58E+07	1.64E+07	1.33E+07	8.18E+06	1.34E+07	1.67E+07	1.17E+07	9.40E+06	8.56E+06	1.30E+07	1.13E+07	1.20E+07	1.68E+07	1.87E+07	1.66E+07	1.214600656	0.03022946	sig
Cmln001797	C13H23NO9S2	5-Hexenyl Glucosinolate	Glucosinolates	Glucosinolates	9.14E+04	7.26E+04	7.13E+04	1.51E+04	3.25E+04	3.85E+04	9.00E+00	9.00E+00	9.00E+00	1.30E+06	1.45E+06	9.79E+05	9.07E+03	1.18E+04	1.45E+04	2.16E+05	2.20E+05	1.87E+05	1.210434462	1.87E-07	sig
Ymjm000150	C16H18O9	4-O-Caffeoylquinic acid*	Phenolic acids	Phenolic acids	1.63E+07	1.35E+07	1.76E+07	1.38E+07	1.40E+07	1.17E+07	7.13E+06	1.26E+07	1.48E+07	1.03E+07	8.55E+06	7.22E+06	1.17E+07	9.84E+06	1.04E+07	1.46E+07	1.58E+07	1.61E+07	1.196337062	0.028080634	sig
Ymjm000148	C14H20O7	Salidroside	Phenolic acids	Phenolic acids	4.19E+06	4.78E+06	3.98E+06	3.08E+06	2.02E+06	2.18E+06	2.09E+06	2.18E+06	1.92E+06	4.70E+05	5.22E+05	3.48E+05	1.80E+06	1.29E+06	1.30E+06	1.89E+06	1.82E+06	1.84E+06	1.187660623	1.37E-06	sig
pmb3072	C22H26O12	3-O-p-Coumaroylshikimic acid-O-glucoside	Phenolic acids	Phenolic acids	6.75E+04	6.95E+04	6.92E+04	5.31E+03	1.98E+04	2.05E+04	2.85E+04	1.71E+04	2.20E+04	1.50E+04	2.95E+04	2.71E+04	1.65E+04	2.60E+04	2.31E+04	3.48E+04	4.40E+04	2.45E+04	1.185488307	5.89E-06	sig
Zmcp002839	C33H41O22+	Delphinidin-3,5,3'-Tri-O-glucoside	Flavonoids	Anthocyanidins	5.00E+05	5.33E+05	3.13E+05	1.85E+06	1.52E+06	1.44E+06	7.96E+05	1.70E+06	2.14E+06	5.40E+05	6.71E+05	5.21E+05	6.44E+05	1.26E+06	1.18E+06	2.50E+06	2.80E+06	2.51E+06	1.168599102	0.007416728	sig
Zmhn002301	C15H18O8	p-Coumaric acid-4-O-glucoside	Phenolic acids	Phenolic acids	1.70E+04	9.00E+00	1.58E+04	4.74E+04	7.69E+04	3.03E+04	2.93E+04	3.25E+04	4.46E+04	8.25E+04	1.13E+05	1.29E+05	3.83E+04	4.83E+04	5.89E+04	1.08E+05	1.21E+05	9.77E+04	1.162836033	4.25E-04	sig
pmb2873	C13H13NO2	3-(2-Naphthyl)-L-alanine	Amino acids and derivatives	Amino acids and derivatives	3.76E+04	3.97E+04	4.87E+04	3.05E+04	3.10E+04	2.79E+04	4.56E+04	3.20E+04	2.87E+04	2.11E+04	1.57E+04	1.06E+04	4.24E+04	5.19E+04	4.27E+04	2.97E+04	2.06E+04	3.18E+04	1.144795984	8.01E-04	sig
pmb0876	C21H44NO7P	LysoPE 16:0	Lipids	LPE	4.22E+06	3.67E+06	3.69E+06	5.17E+06	3.41E+06	4.07E+06	3.58E+06	3.45E+06	3.72E+06	3.58E+06	2.66E+06	2.71E+06	5.22E+06	4.86E+06	5.42E+06	4.45E+06	3.94E+06	3.97E+06	1.137586986	0.004022592	sig
Hmpp002612	C27H30O16	Luteolin-7-O-gentiobioside	Flavonoids	Flavones	3.15E+06	1.79E+06	1.89E+06	9.00E+00	1.65E+06	1.81E+06	9.00E+00	1.21E+06	9.00E+00	2.04E+06	2.78E+06	2.86E+06	1.75E+06	1.88E+06	2.31E+06	1.22E+06	1.54E+06	1.37E+06	1.133449903	0.018080503	sig
pmn001672	C23H32O15	Furanofructosyl-α-D-(3-mustard acyl)glucoside*	Phenolic acids	Phenolic acids	3.21E+05	3.79E+05	4.43E+05	2.75E+05	3.36E+05	4.74E+05	4.88E+05	6.84E+05	5.57E+05	2.61E+06	2.59E+06	2.29E+06	5.52E+05	4.04E+05	4.71E+05	1.02E+06	1.07E+06	1.16E+06	1.123922487	1.41E-09	sig
HJN055	C21H24O10	Dihydrocharcone-4'-O-glucoside	Flavonoids	Chalcones	2.89E+04	2.28E+04	2.25E+04	2.32E+04	2.27E+04	3.10E+04	2.53E+04	2.71E+04	3.31E+04	7.21E+04	9.46E+04	7.79E+04	1.37E+04	2.12E+04	1.63E+04	5.60E+04	5.62E+04	4.33E+04	1.111024934	1.38E-06	sig
Lmhp008589	C23H42NO7P	LysoPE 18:3(2n isomer)	Lipids	LPE	2.23E+06	1.85E+06	1.67E+06	2.37E+06	1.78E+06	1.66E+06	1.64E+06	1.84E+06	1.79E+06	1.65E+06	1.38E+06	1.51E+06	2.98E+06	2.52E+06	3.23E+06	2.11E+06	1.64E+06	2.34E+06	1.110398717	0.001013301	sig
pmn001372	C33H44O17	Medioresinol-4,4'-di-O-glucoside	Lignans and Coumarins	Lignans	1.46E+04	2.18E+04	7.03E+03	1.02E+04	1.47E+04	2.16E+04	1.91E+04	1.74E+04	1.85E+04	5.66E+04	3.64E+04	3.41E+04	2.02E+04	1.37E+04	1.35E+04	1.84E+04	1.95E+04	2.93E+04	1.109306651	0.003281214	sig
pmb0964	C16H23N5O5	Isopentenyladenine-7-N-glucoside	Nucleotides and derivatives	Nucleotides and derivatives	4.38E+05	5.04E+05	5.56E+05	3.12E+05	4.40E+05	3.94E+05	4.15E+05	3.33E+05	3.20E+05	2.82E+05	2.55E+05	3.03E+05	3.20E+05	2.98E+05	2.65E+05	3.61E+05	3.44E+05	3.43E+05	1.106647748	0.001667795	sig
mws1329	C21H20O12	Quercetin-7-O-glucoside*	Flavonoids	Flavonols	1.20E+05	8.27E+04	1.06E+05	9.48E+04	1.40E+05	1.50E+05	1.30E+05	1.73E+05	1.56E+05	2.71E+05	2.81E+05	3.90E+05	9.89E+04	2.04E+05	2.52E+05	1.06E+05	1.37E+05	1.36E+05	1.099745579	0.003089592	sig
Lmlp003531	C21H20O11	Luteolin-3'-O-glucoside*	Flavonoids	Flavones	9.63E+06	6.75E+06	9.66E+06	2.90E+06	3.46E+06	5.07E+06	4.20E+06	5.98E+06	5.25E+06	4.05E+06	2.66E+06	6.00E+06	4.15E+06	3.44E+06	6.69E+06	2.84E+06	3.19E+06	2.97E+06	1.099350734	0.01455316	sig
Lmbn005443	C18H30O3	13-KODE; (9Z,11E)-13-Oxooctadeca-9,11-dienoic acid*	Lipids	Free fatty acids	1.38E+03	1.76E+03	1.43E+03	6.44E+03	6.11E+03	5.53E+03	8.26E+03	7.35E+03	9.06E+03	2.49E+03	9.60E+02	1.07E+03	4.17E+03	2.99E+03	5.41E+03	4.62E+03	5.16E+03	4.85E+03	1.093806621	4.05E-06	sig
mws0275	C4H6O5	L-Malic acid*	Organic acids	Organic acids	1.71E+07	2.05E+07	1.81E+07	2.80E+07	9.01E+06	2.06E+07	1.54E+07	7.06E+06	7.11E+06	2.35E+07	2.95E+07	3.06E+07	3.15E+07	3.55E+07	3.34E+07	2.07E+07	2.18E+07	2.22E+07	1.093747789	0.002201958	sig
Zmyn000108	C6H10O8	D-Saccharic acid*	Saccharides	Saccharides	1.07E+05	1.48E+05	1.34E+05	1.31E+05	8.69E+04	1.85E+04	1.54E+04	1.98E+04	9.44E+04	1.43E+05	1.91E+05	1.55E+05	1.59E+05	1.14E+05	9.23E+04	1.14E+05	1.42E+05	1.17E+05	1.087763199	0.025522476	sig
pma0791	C24H24O13	Naringenin-7-O-(6''-malonyl)glucoside	Flavonoids	Flavanones	4.72E+05	4.48E+05	3.18E+05	5.73E+04	1.06E+05	8.26E+04	5.17E+05	8.32E+05	9.26E+05	9.40E+05	8.27E+05	4.32E+05	5.25E+04	8.50E+04	8.37E+04	3.52E+05	3.34E+05	3.01E+05	1.08163404	5.04E-04	sig
pme0026	C6H14N2O2	L-Lysine	Amino acids and derivatives	Amino acids and derivatives	2.08E+06	3.28E+06	1.50E+06	1.38E+06	2.57E+06	2.30E+06	2.78E+06	3.99E+06	2.99E+06	1.91E+06	1.89E+06	1.59E+06	1.43E+06	9.93E+05	9.94E+05	2.03E+06	2.22E+06	2.30E+06	1.077680727	0.016432908	sig
mws0097	C20H22O6	Pinoresinol*	Lignans and Coumarins	Lignans	8.40E+03	1.36E+04	8.20E+03	8.04E+03	6.25E+03	7.74E+03	9.41E+03	8.03E+03	6.66E+03	4.62E+03	3.58E+03	1.93E+03	1.12E+04	7.13E+03	1.12E+04	7.73E+03	1.10E+04	7.99E+03	1.075229949	0.0122584	sig
pmd0130	C22H46NO7P	LysoPC 14:0	Lipids	LPC	3.71E+04	2.41E+04	3.05E+04	6.81E+04	4.21E+04	6.13E+04	5.09E+04	5.31E+04	6.38E+04	6.85E+04	6.53E+04	5.80E+04	7.83E+04	5.95E+04	8.97E+04	4.75E+04	5.93E+04	6.45E+04	1.074799702	0.004143256	sig
Xmyp005654	C21H20O11	Kaempferol-4'-O-glucoside*	Flavonoids	Flavonols	1.75E+07	1.19E+07	1.64E+07	5.85E+06	6.42E+06	8.84E+06	8.88E+06	1.10E+07	9.64E+06	7.53E+06	5.43E+06	1.06E+07	7.92E+06	7.63E+06	9.83E+06	5.64E+06	5.85E+06	5.96E+06	1.068497033	0.004164596	sig
mws0853	C11H14O4	Sinapyl alcohol*	Phenolic acids	Phenolic acids	7.66E+03	9.86E+03	6.60E+03	1.41E+04	1.65E+04	1.64E+04	6.75E+03	1.26E+04	1.47E+04	1.05E+04	8.71E+03	1.25E+04	5.53E+03	3.87E+03	3.81E+03	8.73E+03	7.64E+03	5.53E+03	1.061909247	0.001626066	sig
Hmgn002038	C29H34O16	β-Oxoacteoside	Phenolic acids	Phenolic acids	1.31E+05	2.56E+05	1.30E+05	7.90E+04	7.52E+04	7.28E+04	2.36E+05	2.50E+05	1.34E+05	5.51E+05	8.30E+05	6.86E+05	5.63E+04	5.42E+04	4.46E+04	2.50E+05	2.55E+05	2.54E+05	1.058277343	7.44E-06	sig
Zmzn000079	C4H9O7P	D-Erythrose-4-phosphate	Saccharides	Saccharides	1.40E+04	2.53E+04	2.33E+04	1.69E+04	2.29E+04	3.23E+04	3.05E+04	3.52E+04	2.87E+04	3.82E+04	4.95E+04	5.89E+04	3.91E+04	4.44E+04	2.86E+04	1.99E+04	2.97E+04	2.85E+04	1.048415428	0.006976619	sig
Hmpp003270	C21H20O11	Luteolin-4'-O-glucoside*	Flavonoids	Flavones	1.83E+07	1.34E+07	1.78E+07	5.66E+06	6.73E+06	9.36E+06	8.74E+06	1.13E+07	1.04E+07	8.09E+06	5.26E+06	1.06E+07	8.42E+06	6.60E+06	9.79E+06	5.43E+06	5.78E+06	6.05E+06	1.042803771	0.00190732	sig
pme3083	C8H7NO3	2-(Formylamino)benzoic acid	Phenolic acids	Phenolic acids	4.18E+04	4.23E+04	6.44E+04	5.07E+04	5.50E+04	7.82E+04	2.90E+04	2.20E+04	2.01E+04	7.76E+04	4.99E+04	9.02E+04	5.58E+04	5.29E+04	6.29E+04	3.48E+04	3.19E+04	2.31E+04	1.040971882	0.010911204	sig
Lmhp008833	C24H48NO7P	LysoPC 16:1(2n isomer)	Lipids	LPC	2.54E+05	2.65E+05	3.57E+05	4.85E+05	3.55E+05	5.15E+05	2.36E+05	2.10E+05	2.42E+05	3.27E+05	2.07E+05	3.34E+05	5.87E+05	4.05E+05	7.71E+05	3.62E+05	3.74E+05	3.65E+05	1.039701387	0.007322774	sig
pmn001612	C34H42O19	(3-Mustard acyl)-fructosyl-α-D-(6-mustard acyl)glucoside	Phenolic acids	Phenolic acids	3.08E+06	3.26E+06	3.46E+06	3.00E+06	4.32E+06	3.34E+06	2.48E+06	4.14E+06	3.71E+06	1.19E+07	1.31E+07	1.41E+07	1.43E+06	9.32E+05	1.22E+06	9.87E+06	1.16E+07	1.06E+07	1.038481019	1.51E-08	sig
pme0006	C5H9NO2	L-Proline	Amino acids and derivatives	Amino acids and derivatives	2.03E+06	5.43E+06	2.47E+06	1.35E+06	2.63E+06	2.53E+06	5.56E+06	4.68E+06	3.45E+06	3.97E+06	4.79E+06	3.65E+06	1.99E+06	4.91E+05	2.46E+05	3.36E+06	3.48E+06	3.63E+06	1.02819669	0.014648535	sig
Lmsn003628	C23H32O15	6'-O-Sinapoylsucrose*	Phenolic acids	Phenolic acids	3.86E+05	3.67E+05	4.51E+05	2.77E+05	3.27E+05	4.67E+05	4.29E+05	6.97E+05	5.77E+05	2.55E+06	2.65E+06	2.25E+06	6.04E+05	4.42E+05	5.09E+05	1.05E+06	1.08E+06	1.13E+06	1.021966047	6.36E-09	sig
mws0856	C21H20O12	Quercetin-4'-O-glucoside (Spiraeoside)*	Flavonoids	Flavonols	1.47E+05	1.37E+05	1.38E+05	1.29E+05	1.98E+05	2.33E+05	1.45E+05	2.34E+05	2.36E+05	3.43E+05	2.95E+05	4.22E+05	1.32E+05	2.56E+05	3.54E+05	1.71E+05	1.85E+05	1.67E+05	1.020537106	0.026028233	sig
MWSHY0136	C21H20O11	Kaempferol-3-O-glucoside (Astragalin)*	Flavonoids	Flavonols	2.03E+07	1.40E+07	1.77E+07	6.21E+06	6.98E+06	9.64E+06	9.86E+06	1.18E+07	1.09E+07	9.04E+06	5.74E+06	1.13E+07	8.72E+06	7.62E+06	1.00E+07	6.01E+06	6.39E+06	5.97E+06	1.019987439	0.001788541	sig
Lmhp008885	C20H42NO7P	LysoPE 15:0(2n isomer)	Lipids	LPE	3.78E+04	3.37E+04	3.29E+04	5.18E+04	3.76E+04	3.53E+04	4.36E+04	3.73E+04	3.75E+04	3.67E+04	3.50E+04	3.78E+04	3.11E+04	2.64E+04	2.49E+04	3.79E+04	4.15E+04	3.97E+04	1.018764126	0.036739492	sig
mws0126	C26H54NO7P	LysoPC 18:0	Lipids	LPC	1.06E+05	8.52E+04	1.06E+05	2.26E+05	1.74E+05	2.17E+05	1.66E+05	1.34E+05	1.71E+05	1.66E+05	1.33E+05	1.36E+05	1.77E+05	1.37E+05	1.90E+05	1.44E+05	1.56E+05	1.69E+05	1.016820314	0.002195611	sig
pmb0789	C14H21NO8	Pyridoxine-5'-O-glucoside	Vitamin	Vitamin	2.41E+05	3.12E+05	2.42E+05	2.94E+05	3.25E+05	3.24E+05	2.63E+05	3.19E+05	2.82E+05	5.17E+05	5.44E+05	4.58E+05	3.38E+05	2.60E+05	1.85E+05	3.19E+05	3.31E+05	3.20E+05	1.012292697	3.27E-04	sig
pmb0769	C25H28N2O8	N-(p-Coumaroyl)serotonin Glucoside	Alkaloids	Plumerane	9.95E+04	1.01E+05	9.63E+04	4.18E+04	3.48E+04	4.47E+04	7.24E+04	3.91E+04	8.40E+04	3.59E+04	3.69E+04	2.80E+04	4.28E+04	3.77E+04	4.98E+04	3.06E+04	3.30E+04	4.91E+04	1.010780747	2.01E-04	sig
mws0256	C5H11NO2	L-Valine	Amino acids and derivatives	Amino acids and derivatives	1.64E+07	1.98E+07	1.56E+07	1.54E+07	2.88E+07	2.90E+07	2.72E+07	2.65E+07	2.17E+07	1.42E+07	1.50E+07	1.39E+07	1.48E+07	1.16E+07	1.22E+07	2.11E+07	2.24E+07	2.14E+07	1.009771553	0.009206242	sig
zjbp110829	C17H14O4	6-hydroxy-2-[2-(4-hydroxyphenyl)ethyl]chromone	Others	Chromone	9.92E+04	1.49E+05	1.05E+05	2.41E+05	1.21E+05	1.68E+05	1.16E+05	1.02E+05	7.49E+04	1.02E+05	8.32E+04	5.65E+04	1.81E+05	1.66E+05	1.24E+05	1.12E+05	1.01E+05	1.15E+05	1.009761612	0.0363379	sig
MWS1848	C8H8O2	Phenyl acetate	Phenolic acids	Phenolic acids	1.76E+04	3.18E+04	1.81E+04	3.60E+04	4.46E+04	6.06E+04	6.10E+04	5.74E+04	3.70E+04	2.52E+04	3.16E+04	5.31E+04	5.25E+04	5.51E+04	7.24E+04	2.58E+04	3.18E+04	2.31E+04	1.002880777	0.026389721	sig
pme0193	C5H10N2O3	L-Glutamine	Amino acids and derivatives	Amino acids and derivatives	2.02E+06	3.22E+06	1.55E+06	1.43E+06	2.54E+06	2.28E+06	2.89E+06	4.10E+06	2.70E+06	1.89E+06	1.92E+06	1.33E+06	1.51E+06	9.38E+05	9.46E+05	1.95E+06	2.18E+06	1.97E+06	1.000443545	0.020818138	sig
